# Supplementary material for: Expressions of miR-302a, miR-105, and miR-888 Play Critical Roles in Pathogenesis, Radiotherapy, and Prognosis on Rectal Cancer Patients: A Study From Rectal Cancer Patients in a Swedish Rectal Cancer Trial of Preoperative Radiotherapy to Big Database Analyses
Source: Front Oncol. 2020 Oct 6;10:567042. doi: 10.3389/fonc.2020.567042 (PMC7573294; doi:10.3389/fonc.2020.567042)
Supplement: Supplementary 2 — The predicted targets of miR-302a, miR-105, and miR-888 by TargetScan. [file Table_1.xlsx]

## Sheet: TargetScan7
Supplementary Table 1 The predicted targets of three miRNAs by TargetScan
Representative miRNA	Ortholog of target gene	Representative transcript	Gene name	3P-seq tags + 5	Total sites	8mer sites	7mer-m8 sites	7mer-A1 sites	6mer sites	Cumulative weighted context++ score	Total context++ score	Aggregate PCT
hsa-miR-302a	TIMM17A	ENST00000367287.4	translocase of inner mitochondrial membrane 17 homolog A (yeast)	5594	1	0	1	0	0	-0.43	-0.59	0.53
hsa-miR-302a	HAUS8	ENST00000253669.5	HAUS augmin-like complex, subunit 8	827	1	0	1	0	0	-0.42	-0.42	0.53
hsa-miR-302a	SAR1B	ENST00000402673.2	SAR1 homolog B (S. cerevisiae)	1404	1	0	1	0	1	-0.41	-0.48	0.74
hsa-miR-302a	ST8SIA2	ENST00000268164.3	ST8 alpha-N-acetyl-neuraminide alpha-2,8-sialyltransferase 2	9	1	0	1	0	1	-0.4	-0.4	0.9
hsa-miR-302a	LAMP5	ENST00000246070.2	lysosomal-associated membrane protein family, member 5	26	1	0	1	0	0	-0.4	-0.4	0.57
hsa-miR-302a	DERL2	ENST00000572834.1	derlin 2	261	1	0	1	0	0	-0.4	-0.4	0.77
hsa-miR-302a	ANKRD50	ENST00000504087.1	ankyrin repeat domain 50	152	1	0	1	0	1	-0.39	-0.42	0.77
hsa-miR-302a	NR4A3	ENST00000330847.1	nuclear receptor subfamily 4, group A, member 3	244	1	0	1	0	0	-0.37	-0.37	0.72
hsa-miR-302a	RHOC	ENST00000339083.7	ras homolog family member C	10314	1	0	1	0	0	-0.37	-0.37	0.72
hsa-miR-302a	PRRG1	ENST00000378628.4	proline rich Gla (G-carboxyglutamic acid) 1	1122	1	0	1	0	2	-0.35	-0.35	0.77
hsa-miR-302a	PAK7	ENST00000378423.1	p21 protein (Cdc42/Rac)-activated kinase 7	6	1	0	1	0	0	-0.35	-0.35	0.73
hsa-miR-302a	MKNK2	ENST00000591601.1	MAP kinase interacting serine/threonine kinase 2	215	1	0	1	0	0	-0.35	-0.35	0.77
hsa-miR-302a	FGD5	ENST00000285046.5	FYVE, RhoGEF and PH domain containing 5	9	1	0	1	0	1	-0.34	-0.34	0.77
hsa-miR-302a	C2orf69	ENST00000319974.5	chromosome 2 open reading frame 69	82	1	0	1	0	0	-0.34	-0.34	0.77
hsa-miR-302a	MARCH11	ENST00000332432.8	membrane-associated ring finger (C3HC4) 11	5	1	0	1	0	0	-0.34	-0.34	0.18
hsa-miR-302a	MBNL3	ENST00000370839.3	muscleblind-like splicing regulator 3	593	2	0	1	1	0	-0.33	-0.42	0.94
hsa-miR-302a	BAMBI	ENST00000375533.3	BMP and activin membrane-bound inhibitor	515	1	0	1	0	0	-0.33	-0.35	0.77
hsa-miR-302a	ADAT2	ENST00000606514.1	adenosine deaminase, tRNA-specific 2	303	1	0	1	0	0	-0.32	-0.34	0.21
hsa-miR-302a	PPP3R1	ENST00000234310.3	protein phosphatase 3, regulatory subunit B, alpha	117	1	0	1	0	0	-0.32	-0.32	0.75
hsa-miR-302a	IL8	ENST00000307407.3	interleukin 8	227	1	0	1	0	0	-0.32	-0.32	0.63
hsa-miR-302a	NHLH2	ENST00000320238.3	nescient helix loop helix 2	16	1	0	1	0	1	-0.31	-0.31	0.54
hsa-miR-302a	PHACTR4	ENST00000373839.3	phosphatase and actin regulator 4	85	2	0	2	0	0	-0.31	-0.31	0.93
hsa-miR-302a	HMBOX1	ENST00000397358.3	homeobox containing 1	27	1	0	1	0	0	-0.3	-0.3	0.62
hsa-miR-302a	HS3ST4	ENST00000331351.5	heparan sulfate (glucosamine) 3-O-sulfotransferase 4	5	1	0	1	0	1	-0.3	-0.3	0.54
hsa-miR-302a	FEM1C	ENST00000274457.3	fem-1 homolog c (C. elegans)	222	1	0	1	0	0	-0.29	-0.31	0.77
hsa-miR-302a	WBSCR17	ENST00000333538.5	Williams-Beuren syndrome chromosome region 17	5	1	0	1	0	0	-0.29	-0.29	0.42
hsa-miR-302a	SLC16A6	ENST00000327268.4	solute carrier family 16, member 6	17	1	0	1	0	0	-0.29	-0.29	0.76
hsa-miR-302a	MYO1D	ENST00000318217.5	myosin ID	16	1	0	1	0	0	-0.29	-0.29	0.74
hsa-miR-302a	ADAM9	ENST00000487273.2	ADAM metallopeptidase domain 9	6435	1	0	1	0	0	-0.28	-0.28	0.76
hsa-miR-302a	SLITRK3	ENST00000475390.1	SLIT and NTRK-like family, member 3	5	1	0	1	0	1	-0.28	-0.29	0.78
hsa-miR-302a	TAGAP	ENST00000367066.3	T-cell activation RhoGTPase activating protein	5	1	0	1	0	1	-0.27	-0.27	0.72
hsa-miR-302a	RNF6	ENST00000346166.3	ring finger protein (C3H2C3 type) 6	47	1	0	1	0	0	-0.27	-0.27	0.5
hsa-miR-302a	TRIP11	ENST00000267622.4	thyroid hormone receptor interactor 11	13	1	0	1	0	0	-0.27	-0.27	0.77
hsa-miR-302a	TTPAL	ENST00000262605.4	tocopherol (alpha) transfer protein-like	265	1	0	1	0	0	-0.27	-0.3	0.55
hsa-miR-302a	FOXL2	ENST00000330315.3	forkhead box L2	20	1	0	1	0	0	-0.27	-0.27	0.77
hsa-miR-302a	C19orf43	ENST00000588213.1	chromosome 19 open reading frame 43	1264	1	0	1	0	0	-0.27	-0.27	0.62
hsa-miR-302a	SUV420H2	ENST00000255613.3	suppressor of variegation 4-20 homolog 2 (Drosophila)	265	1	0	1	0	0	-0.27	-0.27	0.52
hsa-miR-302a	APP	ENST00000346798.3	amyloid beta (A4) precursor protein	4570	1	0	1	0	0	-0.26	-0.27	0.77
hsa-miR-302a	ISM1	ENST00000262487.4	isthmin 1, angiogenesis inhibitor	9	1	0	1	0	0	-0.26	-0.26	0.24
hsa-miR-302a	HLF	ENST00000226067.5	hepatic leukemia factor	15	1	0	1	0	0	-0.26	-0.26	0.77
hsa-miR-302a	AKAP5	ENST00000394718.4	A kinase (PRKA) anchor protein 5	75	1	1	0	0	1	-0.26	-0.28	0.28
hsa-miR-302a	WFS1	ENST00000226760.1	Wolfram syndrome 1 (wolframin)	3858	1	0	1	0	0	-0.26	-0.26	0.65
hsa-miR-302a	FAM134C	ENST00000309428.5	family with sequence similarity 134, member C	397	1	0	1	0	0	-0.25	-0.25	0.77
hsa-miR-302a	PDCD4	ENST00000280154.7	programmed cell death 4 (neoplastic transformation inhibitor)	612	1	0	1	0	0	-0.25	-0.3	0.74
hsa-miR-302a	HOOK3	ENST00000307602.4	hook microtubule-tethering protein 3	403	2	0	2	0	0	-0.24	-0.42	0.94
hsa-miR-302a	ZC3H12C	ENST00000278590.3	zinc finger CCCH-type containing 12C	150	1	0	1	0	1	-0.24	-0.25	0.77
hsa-miR-302a	SLC39A6	ENST00000269187.5	solute carrier family 39 (zinc transporter), member 6	208	1	0	1	0	0	-0.23	-0.23	0.45
hsa-miR-302a	SLC22A23	ENST00000436008.2	solute carrier family 22, member 23	353	1	0	1	0	0	-0.23	-0.25	0.77
hsa-miR-302a	STARD4	ENST00000512160.1	StAR-related lipid transfer (START) domain containing 4	767	1	0	1	0	0	-0.23	-0.23	ORF
hsa-miR-302a	C2CD2	ENST00000329623.7	C2 calcium-dependent domain containing 2	106	2	0	2	0	0	-0.22	-0.33	0.91
hsa-miR-302a	ZNF385A	ENST00000551109.1	zinc finger protein 385A	94	1	0	1	0	1	-0.22	-0.22	0.67
hsa-miR-302a	GNB5	ENST00000261837.7	guanine nucleotide binding protein (G protein), beta 5	513	1	0	1	0	0	-0.22	-0.3	0.53
hsa-miR-302a	TSHZ3	ENST00000240587.4	teashirt zinc finger homeobox 3	81	1	0	1	0	0	-0.22	-0.22	0.72
hsa-miR-302a	TMEM233	ENST00000426426.1	transmembrane protein 233	5	1	0	1	0	0	-0.22	-0.31	0.48
hsa-miR-302a	TM4SF1	ENST00000472441.1	transmembrane 4 L six family member 1	1401	1	0	1	0	0	-0.21	-0.21	0.49
hsa-miR-302a	YTHDF3	ENST00000539294.1	YTH domain family, member 3	444	1	0	1	0	0	-0.21	-0.21	0.75
hsa-miR-302a	TBC1D20	ENST00000354200.4	TBC1 domain family, member 20	761	1	0	1	0	1	-0.21	-0.32	0.67
hsa-miR-302a	KPNA2	ENST00000330459.3	karyopherin alpha 2 (RAG cohort 1, importin alpha 1)	254	1	0	1	0	0	-0.2	-0.33	0.77
hsa-miR-302a	INHBB	ENST00000295228.3	inhibin, beta B	75	2	0	2	0	0	-0.2	-0.2	0.73
hsa-miR-302a	SLC16A12	ENST00000341233.4	solute carrier family 16, member 12	35	1	0	1	0	0	-0.2	-0.2	0.6
hsa-miR-302a	PHF6	ENST00000332070.3	PHD finger protein 6	630	1	0	1	0	0	-0.2	-0.2	0.53
hsa-miR-302a	SUCO	ENST00000367723.4	SUN domain containing ossification factor	86	1	0	1	0	0	-0.2	-0.23	0.69
hsa-miR-302a	DHX40	ENST00000251241.4	DEAH (Asp-Glu-Ala-His) box polypeptide 40	538	1	0	1	0	0	-0.19	-0.2	0.76
hsa-miR-302a	LMO3	ENST00000354662.1	LIM domain only 3 (rhombotin-like 2)	7	1	0	1	0	0	-0.19	-0.29	0.76
hsa-miR-302a	PKN2	ENST00000370521.3	protein kinase N2	747	1	0	1	0	0	-0.19	-0.2	0.72
hsa-miR-302a	TP53RK	ENST00000372102.3	TP53 regulating kinase	186	1	0	1	0	2	-0.19	-0.21	< 0.1
hsa-miR-302a	MEX3A	ENST00000532414.2	mex-3 RNA binding family member A	912	2	1	1	0	0	-0.18	-0.23	0.76
hsa-miR-302a	ATP2B2	ENST00000352432.4	ATPase, Ca++ transporting, plasma membrane 2	170	1	0	1	0	1	-0.18	-0.18	0.77
hsa-miR-302a	EGFR	ENST00000275493.2	epidermal growth factor receptor	632	1	0	1	0	1	-0.17	-0.19	0.17
hsa-miR-302a	B4GALT6	ENST00000306851.5	UDP-Gal:betaGlcNAc beta 1,4- galactosyltransferase, polypeptide 6	146	1	0	1	0	0	-0.17	-0.18	0.67
hsa-miR-302a	LETMD1	ENST00000380123.2	LETM1 domain containing 1	1619	1	0	1	0	0	-0.17	-0.5	0.15
hsa-miR-302a	WDR26	ENST00000414423.2	WD repeat domain 26	1229	1	1	0	0	0	-0.17	-0.23	0.53
hsa-miR-302a	UBASH3B	ENST00000284273.5	ubiquitin associated and SH3 domain containing B	281	1	0	1	0	1	-0.16	-0.17	0.49
hsa-miR-302a	E2F1	ENST00000343380.5	E2F transcription factor 1	479	1	0	1	0	2	-0.16	-0.17	0.62
hsa-miR-302a	GLO1	ENST00000373365.4	glyoxalase I	1773	1	0	1	0	0	-0.16	-0.2	0.16
hsa-miR-302a	TCF7L1	ENST00000282111.3	transcription factor 7-like 1 (T-cell specific, HMG-box)	577	1	0	1	0	2	-0.16	-0.16	0.13
hsa-miR-302a	PPP1R37	ENST00000221462.4	protein phosphatase 1, regulatory subunit 37	513	1	0	1	0	0	-0.16	-0.16	0.16
hsa-miR-302a	ZNF436	ENST00000314011.4	zinc finger protein 436	73	1	0	1	0	1	-0.15	-0.17	0.65
hsa-miR-302a	PPARGC1B	ENST00000309241.5	peroxisome proliferator-activated receptor gamma, coactivator 1 beta	12	2	0	2	0	0	-0.15	-0.19	0.87
hsa-miR-302a	MAP3K1	ENST00000399503.3	mitogen-activated protein kinase kinase kinase 1, E3 ubiquitin protein ligase	137	1	0	1	0	0	-0.14	-0.14	0.73
hsa-miR-302a	SLC9A2	ENST00000233969.2	solute carrier family 9, subfamily A (NHE2, cation proton antiporter 2), member 2	27	1	0	1	0	0	-0.14	-0.14	0.76
hsa-miR-302a	IPCEF1	ENST00000265198.4	interaction protein for cytohesin exchange factors 1	16	1	0	1	0	0	-0.14	-0.14	0.62
hsa-miR-302a	DCX	ENST00000356915.2	doublecortin	5	1	1	0	0	0	-0.14	-0.14	< 0.1
hsa-miR-302a	SLC11A1	ENST00000233202.6	solute carrier family 11 (proton-coupled divalent metal ion transporter), member 1	33	1	0	1	0	3	-0.13	-0.13	0.19
hsa-miR-302a	DLGAP2	ENST00000421627.2	discs, large (Drosophila) homolog-associated protein 2	5	1	0	1	0	2	-0.13	-0.13	0.77
hsa-miR-302a	MCM3	ENST00000229854.7	minichromosome maintenance complex component 3	3350	1	0	1	0	0	-0.12	-0.12	0.3
hsa-miR-302a	FAM83F	ENST00000333407.6	family with sequence similarity 83, member F	5	1	0	1	0	2	-0.12	-0.12	0.47
hsa-miR-302a	RPP14	ENST00000445193.3	ribonuclease P/MRP 14kDa subunit	1612	1	0	1	0	2	-0.11	-0.43	0.71
hsa-miR-302a	ADAMTS18	ENST00000282849.5	ADAM metallopeptidase with thrombospondin type 1 motif, 18	7	1	0	1	0	0	-0.11	-0.11	0.27
hsa-miR-302a	FBXO41	ENST00000295133.5	F-box protein 41	175	1	0	1	0	0	-0.11	-0.13	0.77
hsa-miR-302a	PDLIM5	ENST00000437932.1	PDZ and LIM domain 5	1002	1	0	1	0	0	-0.1	-0.12	0.5
hsa-miR-302a	NR2C1	ENST00000333003.5	nuclear receptor subfamily 2, group C, member 1	55	1	0	1	0	0	-0.09	-0.3	0.76
hsa-miR-302a	BCAT1	ENST00000261192.7	branched chain amino-acid transaminase 1, cytosolic	1346	1	0	0	1	0	-0.09	-0.1	0.74
hsa-miR-302a	KANSL1	ENST00000574590.1	KAT8 regulatory NSL complex subunit 1	5	1	0	1	0	0	-0.09	-0.09	0.32
hsa-miR-302a	TP53INP1	ENST00000448464.2	tumor protein p53 inducible nuclear protein 1	39	1	0	1	0	2	-0.09	-0.24	0.77
hsa-miR-302a	ZNF236	ENST00000253159.8	zinc finger protein 236	60	1	0	1	0	2	-0.09	-0.11	0.55
hsa-miR-302a	LGR4	ENST00000379214.4	leucine-rich repeat containing G protein-coupled receptor 4	1387	1	0	1	0	0	-0.08	-0.08	0.44
hsa-miR-302a	FGF19	ENST00000294312.3	fibroblast growth factor 19	19	1	0	1	0	1	-0.08	-0.2	0.76
hsa-miR-302a	SYNRG	ENST00000339208.6	synergin, gamma	106	1	0	1	0	0	-0.08	-0.14	0.2
hsa-miR-302a	AGO3	ENST00000373191.4	argonaute RISC catalytic component 3	198	1	0	1	0	5	-0.08	-0.2	0.64
hsa-miR-302a	TIAM1	ENST00000286827.3	T-cell lymphoma invasion and metastasis 1	20	1	0	1	0	0	-0.07	-0.29	0.54
hsa-miR-302a	ASH1L	ENST00000368346.3	ash1 (absent, small, or homeotic)-like (Drosophila)	56	1	0	1	0	1	-0.07	-0.07	0.17
hsa-miR-302a	SRSF12	ENST00000452027.2	serine/arginine-rich splicing factor 12	53	1	0	1	0	0	-0.06	-0.33	0.34
hsa-miR-302a	CDC14A	ENST00000370125.2	cell division cycle 14A	123	1	0	1	0	0	-0.06	-0.06	ORF
hsa-miR-302a	TMCC1	ENST00000432054.2	transmembrane and coiled-coil domain family 1	97	1	0	1	0	1	-0.06	-0.07	0.18
hsa-miR-302a	ATAD2B	ENST00000238789.5	ATPase family, AAA domain containing 2B	11	1	0	1	0	0	-0.05	-0.08	0.59
hsa-miR-302a	RUNX1	ENST00000344691.4	runt-related transcription factor 1	182	1	0	1	0	0	-0.05	-0.16	0.77
hsa-miR-302a	STK40	ENST00000359297.2	serine/threonine kinase 40	214	1	1	0	0	0	-0.04	-0.05	0.19
hsa-miR-302a	TNR	ENST00000367674.2	tenascin R	5	1	0	1	0	0	-0.04	-0.04	0.47
hsa-miR-302a	KCTD16	ENST00000507359.3	potassium channel tetramerization domain containing 16	36	1	0	1	0	1	-0.03	-0.18	0.59
hsa-miR-302a	E2F3	ENST00000346618.3	E2F transcription factor 3	91	1	0	1	0	0	-0.03	-0.03	0.3
hsa-miR-302a	FOXO3	ENST00000343882.6	forkhead box O3	32	1	1	0	0	0	-0.03	-0.03	0.23
hsa-miR-302a	WDR52	ENST00000393845.2	WD repeat domain 52	5	1	1	0	0	3	-0.03	-0.03	< 0.1
hsa-miR-302a	UBN1	ENST00000262376.6	ubinuclein 1	586	1	1	0	0	2	-0.03	-0.03	< 0.1
hsa-miR-302a	NLRC5	ENST00000436936.1	NLR family, CARD domain containing 5	47	1	1	0	0	1	-0.03	-0.03	< 0.1
hsa-miR-302a	N4BP1	ENST00000262384.3	NEDD4 binding protein 1	105	1	0	1	0	3	-0.03	-0.04	0.2
hsa-miR-302a	TMEM167A	ENST00000502346.1	transmembrane protein 167A	1029	1	0	1	0	0	-0.02	-0.36	0.69
hsa-miR-302a	TCF20	ENST00000359486.3	transcription factor 20 (AR1)	33	1	0	1	0	0	-0.02	-0.02	0.33
hsa-miR-302a	SLC38A1	ENST00000398637.5	solute carrier family 38, member 1	1967	1	0	1	0	0	-0.02	-0.03	0.19
hsa-miR-302a	AGAP2	ENST00000257897.3	ArfGAP with GTPase domain, ankyrin repeat and PH domain 2	12	1	0	1	0	0	-0.02	-0.02	0.38
hsa-miR-302a	STOX2	ENST00000308497.4	storkhead box 2	379	1	0	1	0	0	-0.02	-0.02	0.28
hsa-miR-302a	CHD2	ENST00000394196.4	chromodomain helicase DNA binding protein 2	1237	1	0	1	0	2	-0.02	-0.02	0.14
hsa-miR-302a	MEX3B	ENST00000558133.1	mex-3 RNA binding family member B	1401	1	0	1	0	0	-0.02	-0.02	ORF
hsa-miR-302a	MAML1	ENST00000292599.3	mastermind-like 1 (Drosophila)	910	1	0	1	0	1	-0.02	-0.02	0.34
hsa-miR-302a	SATB1	ENST00000338745.6	SATB homeobox 1	312	1	0	1	0	0	-0.02	-0.1	0.36
hsa-miR-302a	PCDH1	ENST00000503492.1	protocadherin 1	30	1	0	1	0	0	-0.02	-0.02	0.14
hsa-miR-302a	PLXDC2	ENST00000377252.4	plexin domain containing 2	506	1	0	1	0	3	-0.02	-0.04	0.24
hsa-miR-302a	CHRM3	ENST00000255380.4	cholinergic receptor, muscarinic 3	47	1	0	1	0	0	-0.02	-0.07	0.13
hsa-miR-302a	KLHL11	ENST00000319121.3	kelch-like family member 11	16	1	0	1	0	0	-0.01	-0.02	0.17
hsa-miR-302a	TRIM71	ENST00000383763.5	tripartite motif containing 71, E3 ubiquitin protein ligase	67	1	0	1	0	1	-0.01	-0.02	0.51
hsa-miR-302a	RIT1	ENST00000368323.3	Ras-like without CAAX 1	192	1	0	1	0	1	-0.01	-0.25	0.15
hsa-miR-302a	RGP1	ENST00000378078.4	RGP1 retrograde golgi transport homolog (S. cerevisiae)	203	1	0	1	0	2	-0.01	-0.02	< 0.1
hsa-miR-302a	CECR2	ENST00000400573.5	cat eye syndrome chromosome region, candidate 2	46	1	0	1	0	0	-0.01	-0.02	0.19
hsa-miR-302a	CNKSR3	ENST00000607772.1	CNKSR family member 3	567	1	0	1	0	0	-0.01	-0.12	0.14
hsa-miR-302a	RPS6KA6	ENST00000262752.2	ribosomal protein S6 kinase, 90kDa, polypeptide 6	156	1	0	1	0	0	0	-0.24	0.74
hsa-miR-302a	CHD1	ENST00000284049.3	chromodomain helicase DNA binding protein 1	35	1	1	0	0	0	0	-0.03	0.41
hsa-miR-302a	MTERFD2	ENST00000391980.2	MTERF domain containing 2	704	1	0	1	0	0	0	-0.37	0.59
hsa-miR-302a	CDH6	ENST00000265071.2	cadherin 6, type 2, K-cadherin (fetal kidney)	213	1	0	0	1	0	0	-0.02	0.75
hsa-miR-302a	CORO2A	ENST00000343933.5	coronin, actin binding protein, 2A	493	1	0	1	0	0	0	-0.02	0.14
hsa-miR-302a	PIGH	ENST00000216452.4	phosphatidylinositol glycan anchor biosynthesis, class H	107	1	0	1	0	0	0	-0.15	0.15
hsa-miR-302a	BAG2	ENST00000370693.5	BCL2-associated athanogene 2	2237	1	0	1	0	1	0	-0.35	0.24
hsa-miR-302a	ZBTB20	ENST00000462705.1	zinc finger and BTB domain containing 20	5	1	0	1	0	2	0	-0.24	0.77
hsa-miR-302a	RBMS2	ENST00000262031.5	RNA binding motif, single stranded interacting protein 2	451	1	0	1	0	2	0	-0.24	0.77
hsa-miR-302a	LRRC4C	ENST00000278198.2	leucine rich repeat containing 4C	5	1	0	0	1	0	0	-0.15	0.75
hsa-miR-302a	CD226	ENST00000581982.1	CD226 molecule	8	1	0	1	0	1	0	-0.27	0.72
hsa-miR-302a	DDX4	ENST00000505374.1	DEAD (Asp-Glu-Ala-Asp) box polypeptide 4	5	1	0	1	0	0	0	-0.15	0.14
hsa-miR-302a	IL1RAPL1	ENST00000378993.1	interleukin 1 receptor accessory protein-like 1	5	1	0	1	0	0	0	-0.1	0.77
hsa-miR-302a	LRP8	ENST00000306052.6	low density lipoprotein receptor-related protein 8, apolipoprotein e receptor	16	2	0	2	0	0	0	-0.2	0.75
hsa-miR-302a	SMTNL2	ENST00000338859.4	smoothelin-like 2	23	1	0	1	0	2	0	-0.26	0.65
hsa-miR-302a	LRRC40	ENST00000370952.3	leucine rich repeat containing 40	88	1	0	1	0	0	0	-0.11	0.71
hsa-miR-302a	DNAJB4	ENST00000370763.5	DnaJ (Hsp40) homolog, subfamily B, member 4	633	4	0	4	0	0	0	-0.1	0.56
hsa-miR-105	FOXP2	ENST00000408937.3	forkhead box P2	169	1*	0	0	0	2	-1	0	N/A
hsa-miR-105	CHRNA9	ENST00000310169.2	cholinergic receptor, nicotinic, alpha 9 (neuronal)	20	2	2	0	0	0	-0.69	-0.69	N/A
hsa-miR-105	SMNDC1	ENST00000369603.5	survival motor neuron domain containing 1	949	2	1	1	0	0	-0.62	-0.76	N/A
hsa-miR-105	KRTAP19-7	ENST00000334849.2	keratin associated protein 19-7	5	1	1	0	0	0	-0.62	-0.62	N/A
hsa-miR-105	GALP	ENST00000440823.1	galanin-like peptide	5	1	1	0	0	0	-0.58	-0.58	N/A
hsa-miR-105	CCDC73	ENST00000531481.1	coiled-coil domain containing 73	5	2	2	0	0	2	-0.54	-0.54	N/A
hsa-miR-105	MRPL16	ENST00000300151.4	mitochondrial ribosomal protein L16	2995	1	1	0	0	0	-0.52	-0.52	N/A
hsa-miR-105	EXOC1	ENST00000346134.7	exocyst complex component 1	565	3	1	1	1	1	-0.52	-0.62	N/A
hsa-miR-105	PIGY	ENST00000527353.1	phosphatidylinositol glycan anchor biosynthesis, class Y	92	1	1	0	0	0	-0.51	-0.52	N/A
hsa-miR-105	UBE2U	ENST00000371076.3	ubiquitin-conjugating enzyme E2U (putative)	5	1	1	0	0	0	-0.51	-0.51	N/A
hsa-miR-105	MINOS1	ENST00000322753.6	mitochondrial inner membrane organizing system 1	287	3	1	1	1	1	-0.49	-0.52	N/A
hsa-miR-105	TMEM60	ENST00000257663.3	transmembrane protein 60	29	1	1	0	0	0	-0.48	-0.53	N/A
hsa-miR-105	ARL6	ENST00000463745.1	ADP-ribosylation factor-like 6	275	4	0	3	1	0	-0.48	-0.55	N/A
hsa-miR-105	LYST	ENST00000389794.3	lysosomal trafficking regulator	9	2	1	1	0	0	-0.47	-0.47	N/A
hsa-miR-105	SEPT14	ENST00000388975.3	septin 14	5	3	2	1	0	0	-0.47	-0.47	N/A
hsa-miR-105	TATDN3	ENST00000531963.1	TatD DNase domain containing 3	282	1	1	0	0	0	-0.47	-0.47	N/A
hsa-miR-105	RASL11B	ENST00000248706.3	RAS-like, family 11, member B	5	1	1	0	0	0	-0.47	-0.47	N/A
hsa-miR-105	AP1S3	ENST00000396654.2	adaptor-related protein complex 1, sigma 3 subunit	130	2	2	0	0	1	-0.46	-0.59	N/A
hsa-miR-105	LSM1	ENST00000311351.4	LSM1 homolog, U6 small nuclear RNA associated (S. cerevisiae)	920	1	1	0	0	0	-0.46	-0.46	N/A
hsa-miR-105	COL9A3	ENST00000343916.3	collagen, type IX, alpha 3	37	2	1	1	0	1	-0.46	-0.47	N/A
hsa-miR-105	H3F3B	ENST00000591890.1	H3 histone, family 3B (H3.3B)	336	2	0	2	0	0	-0.46	-0.55	N/A
hsa-miR-105	C21orf88	ENST00000329618.6	chromosome 21 open reading frame 88	5	2	1	0	1	1	-0.46	-0.46	N/A
hsa-miR-105	SEL1L	ENST00000336735.4	sel-1 suppressor of lin-12-like (C. elegans)	1271	4	1	2	1	1	-0.45	-0.45	N/A
hsa-miR-105	TNFAIP6	ENST00000243347.3	tumor necrosis factor, alpha-induced protein 6	14	1	1	0	0	0	-0.44	-0.44	N/A
hsa-miR-105	MRAP2	ENST00000257776.4	melanocortin 2 receptor accessory protein 2	25	1	1	0	0	1	-0.43	-0.43	N/A
hsa-miR-105	IKZF2	ENST00000457361.1	IKAROS family zinc finger 2 (Helios)	32	3	0	3	0	5	-0.43	-0.48	N/A
hsa-miR-105	VMA21	ENST00000330374.6	VMA21 vacuolar H+-ATPase homolog (S. cerevisiae)	2162	4	0	2	2	2	-0.43	-0.43	N/A
hsa-miR-105	KRT1	ENST00000252244.3	keratin 1	5	1	1	0	0	0	-0.42	-0.42	N/A
hsa-miR-105	SPRR1A	ENST00000307122.2	small proline-rich protein 1A	5	1	1	0	0	1	-0.42	-0.42	N/A
hsa-miR-105	CRYL1	ENST00000298248.7	crystallin, lambda 1	158	1	1	0	0	0	-0.42	-0.42	N/A
hsa-miR-105	RPP25L	ENST00000378959.4	ribonuclease P/MRP 25kDa subunit-like	182	1	1	0	0	0	-0.42	-0.42	N/A
hsa-miR-105	TES	ENST00000358204.4	testis derived transcript (3 LIM domains)	34	1	1	0	0	2	-0.42	-0.42	N/A
hsa-miR-105	TARS	ENST00000265112.3	threonyl-tRNA synthetase	1258	2	1	0	1	0	-0.42	-0.43	N/A
hsa-miR-105	FASLG	ENST00000340030.3	Fas ligand (TNF superfamily, member 6)	5	2	1	1	0	0	-0.42	-0.42	N/A
hsa-miR-105	RPP14	ENST00000445193.3	ribonuclease P/MRP 14kDa subunit	1612	2	1	1	0	1	-0.41	-0.44	N/A
hsa-miR-105	ST8SIA3	ENST00000324000.3	ST8 alpha-N-acetyl-neuraminide alpha-2,8-sialyltransferase 3	5	5	2	3	0	5	-0.41	-0.41	N/A
hsa-miR-105	H3F3C	ENST00000340398.3	H3 histone, family 3C	7	2	0	2	0	0	-0.41	-0.59	N/A
hsa-miR-105	HIPK3	ENST00000303296.4	homeodomain interacting protein kinase 3	933	2	0	1	1	3	-0.41	-0.41	N/A
hsa-miR-105	TM9SF2	ENST00000376387.4	transmembrane 9 superfamily member 2	5046	2	0	2	0	2	-0.4	-0.51	N/A
hsa-miR-105	PYURF	ENST00000273968.4	PIGY upstream reading frame	103	1	1	0	0	0	-0.4	-0.43	N/A
hsa-miR-105	ARL13B	ENST00000535334.1	ADP-ribosylation factor-like 13B	23	2	1	1	0	0	-0.39	-0.39	N/A
hsa-miR-105	C17orf58	ENST00000536693.1	chromosome 17 open reading frame 58	48	1	1	0	0	0	-0.39	-0.39	N/A
hsa-miR-105	EVI2A	ENST00000461237.1	ecotropic viral integration site 2A	5	1	1	0	0	0	-0.39	-0.39	N/A
hsa-miR-105	THOC1	ENST00000261600.6	THO complex 1	384	1	1	0	0	0	-0.39	-0.39	N/A
hsa-miR-105	RERG	ENST00000256953.2	RAS-like, estrogen-regulated, growth inhibitor	162	2	1	1	0	0	-0.39	-0.42	N/A
hsa-miR-105	MDP1	ENST00000396833.2	magnesium-dependent phosphatase 1	1268	1	0	1	0	0	-0.39	-0.39	N/A
hsa-miR-105	SLC4A1AP	ENST00000326019.6	solute carrier family 4 (anion exchanger), member 1, adaptor protein	37	1	1	0	0	0	-0.39	-0.39	N/A
hsa-miR-105	FGL2	ENST00000248598.5	fibrinogen-like 2	189	3	1	0	2	0	-0.39	-0.44	N/A
hsa-miR-105	GABARAPL2	ENST00000563744.1	GABA(A) receptor-associated protein-like 2	938	1	0	1	0	0	-0.39	-0.39	N/A
hsa-miR-105	CD274	ENST00000381573.4	CD274 molecule	351	2	1	1	0	2	-0.38	-0.4	N/A
hsa-miR-105	SMIM10	ENST00000330288.4	small integral membrane protein 10	124	2	0	2	0	0	-0.38	-0.38	N/A
hsa-miR-105	C1orf168	ENST00000343433.6	chromosome 1 open reading frame 168	5	2	1	1	0	1	-0.38	-0.38	N/A
hsa-miR-105	CLDN10	ENST00000376873.3	claudin 10	7	1	1	0	0	0	-0.38	-0.38	N/A
hsa-miR-105	NXPE2	ENST00000375475.5	neurexophilin and PC-esterase domain family, member 2	5	2	0	2	0	2	-0.38	-0.38	N/A
hsa-miR-105	ZNF788	ENST00000430298.2	zinc finger family member 788	16	2	1	1	0	1	-0.38	-0.38	N/A
hsa-miR-105	PCCA	ENST00000376286.4	propionyl CoA carboxylase, alpha polypeptide	87	1	0	1	0	1	-0.37	-0.37	N/A
hsa-miR-105	AMDHD1	ENST00000266736.2	amidohydrolase domain containing 1	16	1	1	0	0	0	-0.37	-0.47	N/A
hsa-miR-105	UNC13C	ENST00000545554.1	unc-13 homolog C (C. elegans)	14	2	0	2	0	1	-0.37	-0.37	N/A
hsa-miR-105	HSD17B7	ENST00000367917.3	hydroxysteroid (17-beta) dehydrogenase 7	5	1	0	1	0	0	-0.36	-0.36	N/A
hsa-miR-105	GNG12	ENST00000370982.3	guanine nucleotide binding protein (G protein), gamma 12	1362	1	1	0	0	1	-0.36	-0.38	N/A
hsa-miR-105	KCNJ6	ENST00000609713.1	potassium inwardly-rectifying channel, subfamily J, member 6	5	4	0	2	2	5	-0.36	-0.36	N/A
hsa-miR-105	ZNF70	ENST00000341976.3	zinc finger protein 70	99	3	1	2	0	1	-0.36	-0.48	N/A
hsa-miR-105	MB	ENST00000401702.1	myoglobin	5	1	1	0	0	0	-0.36	-0.36	N/A
hsa-miR-105	BPHL	ENST00000380368.2	biphenyl hydrolase-like (serine hydrolase)	618	2	1	1	0	0	-0.36	-0.36	N/A
hsa-miR-105	C14orf142	ENST00000306954.4	chromosome 14 open reading frame 142	66	1	0	1	0	0	-0.35	-0.35	N/A
hsa-miR-105	THOC3	ENST00000265097.4	THO complex 3	29	1	1	0	0	0	-0.35	-0.35	N/A
hsa-miR-105	CLDN9	ENST00000445369.2	claudin 9	5	1	0	1	0	0	-0.35	-0.35	N/A
hsa-miR-105	CDK6	ENST00000265734.4	cyclin-dependent kinase 6	1116	4	1	2	1	5	-0.35	-0.38	N/A
hsa-miR-105	RAB37	ENST00000392610.1	RAB37, member RAS oncogene family	875	2	1	1	0	1	-0.35	-0.35	N/A
hsa-miR-105	PEPD	ENST00000244137.7	peptidase D	725	2	1	1	0	0	-0.35	-0.38	N/A
hsa-miR-105	RAB2A	ENST00000262646.7	RAB2A, member RAS oncogene family	788	2	1	1	0	0	-0.35	-0.52	N/A
hsa-miR-105	PPP1R3B	ENST00000310455.3	protein phosphatase 1, regulatory subunit 3B	20	3	1	1	1	1	-0.34	-0.45	N/A
hsa-miR-105	FASTKD2	ENST00000236980.6	FAST kinase domains 2	579	1	0	1	0	2	-0.34	-0.41	N/A
hsa-miR-105	PHACTR1	ENST00000379350.1	phosphatase and actin regulator 1	5	6	1	2	3	0	-0.34	-0.34	N/A
hsa-miR-105	AL133373.1	ENST00000596306.1	Uncharacterized protein	5	2	1	0	1	0	-0.34	-0.34	N/A
hsa-miR-105	GNG2	ENST00000556752.1	guanine nucleotide binding protein (G protein), gamma 2	199	2	1	0	1	1	-0.34	-0.35	N/A
hsa-miR-105	OR7D2	ENST00000344248.2	olfactory receptor, family 7, subfamily D, member 2	5	3	1	2	0	0	-0.34	-0.34	N/A
hsa-miR-105	BTF3L4	ENST00000489308.2	basic transcription factor 3-like 4	1245	3	0	1	2	4	-0.34	-0.43	N/A
hsa-miR-105	ATF3	ENST00000366983.1	activating transcription factor 3	2704	1	1	0	0	0	-0.34	-0.34	N/A
hsa-miR-105	SLC5A1	ENST00000266088.4	solute carrier family 5 (sodium/glucose cotransporter), member 1	5	3	1	2	0	0	-0.34	-0.34	N/A
hsa-miR-105	REXO2	ENST00000539275.1	RNA exonuclease 2	3380	1	0	1	0	0	-0.34	-0.34	N/A
hsa-miR-105	RALGPS2	ENST00000367635.3	Ral GEF with PH domain and SH3 binding motif 2	201	1	1	0	0	4	-0.34	-0.35	N/A
hsa-miR-105	ANHX	ENST00000545940.1	anomalous homeobox	5	1	1	0	0	0	-0.34	-0.34	N/A
hsa-miR-105	TROVE2	ENST00000432079.1	TROVE domain family, member 2	380	2	1	0	1	2	-0.34	-0.34	N/A
hsa-miR-105	AL163636.6	ENST00000553909.1	Homo sapiens ribonuclease, RNase A family, 4 (RNASE4), transcript variant 4, mRNA.	103	1	1	0	0	0	-0.34	-0.34	N/A
hsa-miR-105	DUSP6	ENST00000279488.7	dual specificity phosphatase 6	1056	3	1	0	2	0	-0.33	-0.34	N/A
hsa-miR-105	FRRS1L	ENST00000561981.2	ferric-chelate reductase 1-like	11	3	1	0	2	3	-0.33	-0.35	N/A
hsa-miR-105	GOLT1B	ENST00000540141.1	golgi transport 1B	848	3	1	1	1	0	-0.33	-0.5	N/A
hsa-miR-105	CHCHD1	ENST00000372833.5	coiled-coil-helix-coiled-coil-helix domain containing 1	97	1	1	0	0	0	-0.33	-0.44	N/A
hsa-miR-105	KATNBL1	ENST00000256544.3	katanin p80 subunit B-like 1	105	3	0	2	1	1	-0.33	-0.34	N/A
hsa-miR-105	KBTBD8	ENST00000295568.4	kelch repeat and BTB (POZ) domain containing 8	22	2	1	1	0	1	-0.33	-0.33	N/A
hsa-miR-105	PALMD	ENST00000263174.4	palmdelphin	66	1	0	1	0	0	-0.33	-0.33	N/A
hsa-miR-105	GIMAP6	ENST00000328902.5	GTPase, IMAP family member 6	5	1	1	0	0	2	-0.33	-0.33	N/A
hsa-miR-105	CPXCR1	ENST00000276127.4	CPX chromosome region, candidate 1	5	1	1	0	0	0	-0.33	-0.33	N/A
hsa-miR-105	LMO7	ENST00000341547.4	LIM domain 7	4663	3	0	2	1	0	-0.33	-0.34	N/A
hsa-miR-105	TM4SF1	ENST00000472441.1	transmembrane 4 L six family member 1	1401	1	0	1	0	1	-0.33	-0.33	N/A
hsa-miR-105	TEKT3	ENST00000395930.1	tektin 3	12	1	1	0	0	0	-0.33	-0.33	N/A
hsa-miR-105	CHRNA1	ENST00000348749.5	cholinergic receptor, nicotinic, alpha 1 (muscle)	17	1	1	0	0	0	-0.32	-0.32	N/A
hsa-miR-105	DET1	ENST00000564406.1	de-etiolated homolog 1 (Arabidopsis)	5	1	1	0	0	0	-0.32	-0.32	N/A
hsa-miR-105	GPR137C	ENST00000321662.6	G protein-coupled receptor 137C	110	2	1	1	0	2	-0.32	-0.35	N/A
hsa-miR-105	CEBPD	ENST00000408965.3	CCAAT/enhancer binding protein (C/EBP), delta	61	1	1	0	0	1	-0.32	-0.36	N/A
hsa-miR-105	CYP3A5	ENST00000339843.2	cytochrome P450, family 3, subfamily A, polypeptide 5	5	1	1	0	0	2	-0.32	-0.32	N/A
hsa-miR-105	INA	ENST00000369849.4	internexin neuronal intermediate filament protein, alpha	46	1	1	0	0	2	-0.32	-0.32	N/A
hsa-miR-105	RNASE4	ENST00000555835.1	ribonuclease, RNase A family, 4	103	1	1	0	0	0	-0.32	-0.32	N/A
hsa-miR-105	EIF4A2	ENST00000323963.5	eukaryotic translation initiation factor 4A2	304	1	1	0	0	0	-0.32	-0.39	N/A
hsa-miR-105	EFCAB10	ENST00000480514.1	EF-hand calcium binding domain 10	5	1	0	1	0	0	-0.32	-0.32	N/A
hsa-miR-105	EEF1A1	ENST00000316292.9	eukaryotic translation elongation factor 1 alpha 1	129	2	1	1	0	0	-0.32	-0.32	N/A
hsa-miR-105	CA5B	ENST00000454127.2	carbonic anhydrase VB, mitochondrial	245	1	1	0	0	0	-0.32	-0.34	N/A
hsa-miR-105	SELL	ENST00000236147.4	selectin L	5	1	1	0	0	0	-0.31	-0.31	N/A
hsa-miR-105	LPIN1	ENST00000256720.2	lipin 1	357	2	1	1	0	0	-0.31	-0.32	N/A
hsa-miR-105	ITM2B	ENST00000378565.5	integral membrane protein 2B	10367	3	1	0	2	0	-0.31	-0.54	N/A
hsa-miR-105	EMCN	ENST00000296420.4	endomucin	5	3	0	2	1	0	-0.31	-0.31	N/A
hsa-miR-105	FCER1A	ENST00000368115.1	Fc fragment of IgE, high affinity I, receptor for; alpha polypeptide	5	1	0	1	0	0	-0.31	-0.31	N/A
hsa-miR-105	FAM124A	ENST00000322475.8	family with sequence similarity 124A	5	3	1	1	1	1	-0.31	-0.31	N/A
hsa-miR-105	C4orf36	ENST00000473559.1	chromosome 4 open reading frame 36	5	2	0	2	0	2	-0.31	-0.31	N/A
hsa-miR-105	CYorf17	ENST00000382764.1	chromosome Y open reading frame 17	5	1	0	1	0	0	-0.31	-0.31	N/A
hsa-miR-105	MDM4	ENST00000391947.2	Mdm4 p53 binding protein homolog (mouse)	443	2	2	0	0	3	-0.31	-0.32	N/A
hsa-miR-105	EXOG	ENST00000287675.5	endo/exonuclease (5'-3'), endonuclease G-like	195	2	0	2	0	0	-0.31	-0.34	N/A
hsa-miR-105	AL603965.1	ENST00000335083.5	Protein LOC100996760	5	1	1	0	0	0	-0.3	-0.3	N/A
hsa-miR-105	AL591684.1	ENST00000374258.3	Protein LOC100996760	5	1	1	0	0	0	-0.3	-0.3	N/A
hsa-miR-105	CITED2	ENST00000367651.2	Cbp/p300-interacting transactivator, with Glu/Asp-rich carboxy-terminal domain, 2	1071	1	1	0	0	2	-0.3	-0.35	N/A
hsa-miR-105	PKIA	ENST00000396418.2	protein kinase (cAMP-dependent, catalytic) inhibitor alpha	542	7	0	3	4	5	-0.3	-0.5	N/A
hsa-miR-105	C10orf25	ENST00000298298.1	chromosome 10 open reading frame 25	29	2	1	1	0	2	-0.3	-0.32	N/A
hsa-miR-105	C7orf50	ENST00000357429.6	chromosome 7 open reading frame 50	4161	1	1	0	0	0	-0.3	-0.3	N/A
hsa-miR-105	SNX4	ENST00000251775.4	sorting nexin 4	454	1	1	0	0	0	-0.3	-0.33	N/A
hsa-miR-105	FHL1	ENST00000394155.2	four and a half LIM domains 1	239	2	1	0	1	0	-0.3	-0.31	N/A
hsa-miR-105	SLC6A14	ENST00000371900.4	solute carrier family 6 (amino acid transporter), member 14	5	3	0	2	1	0	-0.3	-0.3	N/A
hsa-miR-105	FXYD7	ENST00000270310.2	FXYD domain containing ion transport regulator 7	5	1	0	1	0	0	-0.3	-0.3	N/A
hsa-miR-105	DESI2	ENST00000302550.11	desumoylating isopeptidase 2	147	3	0	3	0	0	-0.3	-0.34	N/A
hsa-miR-105	DMRTA1	ENST00000325870.2	DMRT-like family A1	124	3	2	0	1	3	-0.3	-0.35	N/A
hsa-miR-105	PARP3	ENST00000431474.1	poly (ADP-ribose) polymerase family, member 3	5	1	1	0	0	0	-0.3	-0.3	N/A
hsa-miR-105	HNRNPK	ENST00000376281.4	heterogeneous nuclear ribonucleoprotein K	124	2	1	1	0	1	-0.3	-0.3	N/A
hsa-miR-105	PRTG	ENST00000561292.1	protogenin	86	1	0	1	0	0	-0.3	-0.3	N/A
hsa-miR-105	LIX1	ENST00000274382.4	Lix1 homolog (chicken)	5	2	2	0	0	0	-0.3	-0.3	N/A
hsa-miR-105	C1orf51	ENST00000369095.1	chromosome 1 open reading frame 51	5	1	0	1	0	0	-0.29	-0.29	N/A
hsa-miR-105	C12orf43	ENST00000536407.2	chromosome 12 open reading frame 43	172	1	0	1	0	0	-0.29	-0.3	N/A
hsa-miR-105	SH3YL1	ENST00000403712.2	SH3 domain containing, Ysc84-like 1 (S. cerevisiae)	394	1	1	0	0	2	-0.29	-0.3	N/A
hsa-miR-105	PSMC3IP	ENST00000393795.3	PSMC3 interacting protein	42	2	0	2	0	0	-0.29	-0.34	N/A
hsa-miR-105	ARTN	ENST00000372359.5	artemin	18	1	1	0	0	0	-0.29	-0.29	N/A
hsa-miR-105	SBSPON	ENST00000297354.6	somatomedin B and thrombospondin, type 1 domain containing	8	1	0	1	0	2	-0.29	-0.29	N/A
hsa-miR-105	NKAIN2	ENST00000368417.1	Na+/K+ transporting ATPase interacting 2	34	2	0	1	1	0	-0.29	-0.29	N/A
hsa-miR-105	MDFIC	ENST00000393486.1	MyoD family inhibitor domain containing	601	2	1	1	0	2	-0.29	-0.33	N/A
hsa-miR-105	EXOSC7	ENST00000265564.7	exosome component 7	347	4	0	3	1	0	-0.29	-0.44	N/A
hsa-miR-105	HP1BP3	ENST00000312239.5	heterochromatin protein 1, binding protein 3	1886	2	0	2	0	0	-0.29	-0.29	N/A
hsa-miR-105	TCERG1	ENST00000296702.5	transcription elongation regulator 1	152	2	0	2	0	0	-0.29	-0.29	N/A
hsa-miR-105	TIMM17A	ENST00000367287.4	translocase of inner mitochondrial membrane 17 homolog A (yeast)	5594	1	0	1	0	1	-0.29	-0.29	N/A
hsa-miR-105	NDUFC1	ENST00000394228.1	NADH dehydrogenase (ubiquinone) 1, subcomplex unknown, 1, 6kDa	84	1	0	1	0	2	-0.29	-0.42	N/A
hsa-miR-105	PRKAB2	ENST00000254101.3	protein kinase, AMP-activated, beta 2 non-catalytic subunit	363	3	1	1	1	1	-0.29	-0.32	N/A
hsa-miR-105	ZNF174	ENST00000268655.4	zinc finger protein 174	787	2	0	1	1	0	-0.29	-0.3	N/A
hsa-miR-105	LPAR4	ENST00000435339.3	lysophosphatidic acid receptor 4	5	2	1	1	0	1	-0.28	-0.28	N/A
hsa-miR-105	FAM103A1	ENST00000304191.3	family with sequence similarity 103, member A1	11	1	0	1	0	0	-0.28	-0.28	N/A
hsa-miR-105	CCDC34	ENST00000328697.6	coiled-coil domain containing 34	628	1	0	1	0	0	-0.28	-0.28	N/A
hsa-miR-105	SRP14	ENST00000267884.6	signal recognition particle 14kDa (homologous Alu RNA binding protein)	1602	1	0	1	0	0	-0.28	-0.28	N/A
hsa-miR-105	SLITRK5	ENST00000325089.6	SLIT and NTRK-like family, member 5	429	4	0	1	3	1	-0.28	-0.29	N/A
hsa-miR-105	UFM1	ENST00000239878.4	ubiquitin-fold modifier 1	1502	1	1	0	0	0	-0.28	-0.28	N/A
hsa-miR-105	PLAGL1	ENST00000360537.2	pleiomorphic adenoma gene-like 1	40	1	0	1	0	0	-0.28	-0.28	N/A
hsa-miR-105	FMO1	ENST00000367750.3	flavin containing monooxygenase 1	5	1	1	0	0	0	-0.28	-0.28	N/A
hsa-miR-105	TMEM215	ENST00000342743.5	transmembrane protein 215	5	2	1	0	1	2	-0.28	-0.28	N/A
hsa-miR-105	FECH	ENST00000262093.5	ferrochelatase	716	2	0	2	0	1	-0.28	-0.34	N/A
hsa-miR-105	UBE2E1	ENST00000306627.3	ubiquitin-conjugating enzyme E2E 1	3195	1	0	1	0	1	-0.28	-0.28	N/A
hsa-miR-105	CREB3L4	ENST00000368607.3	cAMP responsive element binding protein 3-like 4	230	1	0	1	0	0	-0.28	-0.28	N/A
hsa-miR-105	GEMIN6	ENST00000409011.1	gem (nuclear organelle) associated protein 6	257	2	0	2	0	0	-0.28	-0.43	N/A
hsa-miR-105	ZNF302	ENST00000505365.2	zinc finger protein 302	13	1	1	0	0	0	-0.28	-0.28	N/A
hsa-miR-105	RP11-1C1.5	ENST00000506021.1	Uncharacterized protein	5	1	0	1	0	0	-0.28	-0.28	N/A
hsa-miR-105	SERPINI2	ENST00000476257.1	serpin peptidase inhibitor, clade I (pancpin), member 2	5	1	0	1	0	0	-0.27	-0.27	N/A
hsa-miR-105	AMBN	ENST00000322937.6	ameloblastin (enamel matrix protein)	5	1	1	0	0	0	-0.27	-0.27	N/A
hsa-miR-105	B4GALNT2	ENST00000504681.1	beta-1,4-N-acetyl-galactosaminyl transferase 2	5	1	0	1	0	0	-0.27	-0.27	N/A
hsa-miR-105	CAB39	ENST00000258418.5	calcium binding protein 39	27	3	1	1	1	1	-0.27	-0.5	N/A
hsa-miR-105	PF4	ENST00000296029.3	platelet factor 4	11	1	0	1	0	0	-0.27	-0.27	N/A
hsa-miR-105	CASP6	ENST00000352981.3	caspase 6, apoptosis-related cysteine peptidase	119	1	0	1	0	0	-0.27	-0.27	N/A
hsa-miR-105	ITGB3BP	ENST00000371092.3	integrin beta 3 binding protein (beta3-endonexin)	1136	2	0	1	1	1	-0.27	-0.28	N/A
hsa-miR-105	B2M	ENST00000558401.1	beta-2-microglobulin	56489	2	0	1	1	0	-0.27	-0.27	N/A
hsa-miR-105	GOT2	ENST00000245206.5	glutamic-oxaloacetic transaminase 2, mitochondrial	72	1	1	0	0	0	-0.27	-0.27	N/A
hsa-miR-105	SSR3	ENST00000476217.1	signal sequence receptor, gamma (translocon-associated protein gamma)	6034	3	0	2	1	0	-0.27	-0.33	N/A
hsa-miR-105	SEC62	ENST00000337002.4	SEC62 homolog (S. cerevisiae)	746	3	0	2	1	3	-0.27	-0.27	N/A
hsa-miR-105	C4orf3	ENST00000399075.4	chromosome 4 open reading frame 3	2330	2	1	1	0	0	-0.27	-0.54	N/A
hsa-miR-105	COX8A	ENST00000314133.3	cytochrome c oxidase subunit VIIIA (ubiquitous)	1211	1	0	1	0	0	-0.27	-0.28	N/A
hsa-miR-105	TMEM97	ENST00000226230.6	transmembrane protein 97	10226	2	1	0	1	0	-0.27	-0.28	N/A
hsa-miR-105	C7orf57	ENST00000435376.1	chromosome 7 open reading frame 57	5	1	0	1	0	2	-0.27	-0.27	N/A
hsa-miR-105	TRIM48	ENST00000417545.2	tripartite motif containing 48	5	1	0	1	0	0	-0.27	-0.27	N/A
hsa-miR-105	MFAP3L	ENST00000393704.3	microfibrillar-associated protein 3-like	69	1	0	1	0	4	-0.27	-0.28	N/A
hsa-miR-105	TAF2	ENST00000378164.2	TAF2 RNA polymerase II, TATA box binding protein (TBP)-associated factor, 150kDa	59	1	1	0	0	1	-0.27	-0.27	N/A
hsa-miR-105	DAZ4	ENST00000382290.3	deleted in azoospermia 4	5	1	0	0	1	1	-0.27	-0.27	N/A
hsa-miR-105	SRSF11	ENST00000370950.3	serine/arginine-rich splicing factor 11	1201	1	1	0	0	1	-0.27	-0.27	N/A
hsa-miR-105	HMMR	ENST00000393915.4	hyaluronan-mediated motility receptor (RHAMM)	518	1	1	0	0	1	-0.27	-0.27	N/A
hsa-miR-105	ATR	ENST00000350721.4	ataxia telangiectasia and Rad3 related	382	1	0	1	0	0	-0.27	-0.27	N/A
hsa-miR-105	NEDD4	ENST00000338963.2	neural precursor cell expressed, developmentally down-regulated 4, E3 ubiquitin protein ligase	289	1	1	0	0	1	-0.27	-0.27	N/A
hsa-miR-105	RSL24D1	ENST00000260443.4	ribosomal L24 domain containing 1	80	2	0	1	1	1	-0.27	-0.28	N/A
hsa-miR-105	AGFG2	ENST00000300176.4	ArfGAP with FG repeats 2	3985	1	1	0	0	0	-0.27	-0.31	N/A
hsa-miR-105	COIL	ENST00000240316.4	coilin	5	1	1	0	0	0	-0.27	-0.27	N/A
hsa-miR-105	CHST9	ENST00000580774.1	carbohydrate (N-acetylgalactosamine 4-0) sulfotransferase 9	20	1	1	0	0	0	-0.27	-0.27	N/A
hsa-miR-105	BBS4	ENST00000268057.4	Bardet-Biedl syndrome 4	121	2	1	1	0	0	-0.27	-0.27	N/A
hsa-miR-105	UBE2K	ENST00000261427.5	ubiquitin-conjugating enzyme E2K	762	2	1	0	1	1	-0.26	-0.33	N/A
hsa-miR-105	DNAJC8	ENST00000263697.4	DnaJ (Hsp40) homolog, subfamily C, member 8	584	1	0	1	0	0	-0.26	-0.27	N/A
hsa-miR-105	ANXA13	ENST00000262219.6	annexin A13	5	1	0	1	0	0	-0.26	-0.26	N/A
hsa-miR-105	MAP3K8	ENST00000375321.1	mitogen-activated protein kinase kinase kinase 8	22	1	0	1	0	0	-0.26	-0.26	N/A
hsa-miR-105	DHRS7B	ENST00000395511.3	dehydrogenase/reductase (SDR family) member 7B	197	1	0	1	0	1	-0.26	-0.26	N/A
hsa-miR-105	KRAS	ENST00000256078.4	Kirsten rat sarcoma viral oncogene homolog	40	2	0	1	1	3	-0.26	-0.27	N/A
hsa-miR-105	KIFC1	ENST00000428849.2	kinesin family member C1	2498	1	0	1	0	0	-0.26	-0.27	N/A
hsa-miR-105	DCUN1D4	ENST00000334635.5	DCN1, defective in cullin neddylation 1, domain containing 4	1118	2	1	1	0	1	-0.26	-0.29	N/A
hsa-miR-105	KLHL7	ENST00000339077.5	kelch-like family member 7	90	3	0	1	2	1	-0.26	-0.28	N/A
hsa-miR-105	APBA3	ENST00000316757.3	amyloid beta (A4) precursor protein-binding, family A, member 3	215	1	0	1	0	0	-0.26	-0.26	N/A
hsa-miR-105	H3F3A	ENST00000366813.1	H3 histone, family 3A	15	1	0	1	0	1	-0.26	-0.26	N/A
hsa-miR-105	B4GALT4	ENST00000467604.1	UDP-Gal:betaGlcNAc beta 1,4- galactosyltransferase, polypeptide 4	196	1	1	0	0	1	-0.26	-0.26	N/A
hsa-miR-105	NPPA	ENST00000376480.3	natriuretic peptide A	5	1	0	1	0	0	-0.26	-0.26	N/A
hsa-miR-105	PTN	ENST00000393083.2	pleiotrophin	11	1	0	1	0	0	-0.26	-0.26	N/A
hsa-miR-105	TAF9B	ENST00000341864.5	TAF9B RNA polymerase II, TATA box binding protein (TBP)-associated factor, 31kDa	19	2	0	2	0	0	-0.26	-0.39	N/A
hsa-miR-105	FAHD1	ENST00000427358.2	fumarylacetoacetate hydrolase domain containing 1	130	1	0	1	0	0	-0.26	-0.26	N/A
hsa-miR-105	E2F6	ENST00000362009.4	E2F transcription factor 6	70	2	1	0	1	0	-0.26	-0.26	N/A
hsa-miR-105	TVP23B	ENST00000307767.8	trans-golgi network vesicle protein 23 homolog B (S. cerevisiae)	5	2	1	1	0	0	-0.26	-0.47	N/A
hsa-miR-105	DIRAS3	ENST00000370981.1	DIRAS family, GTP-binding RAS-like 3	163	1	1	0	0	0	-0.26	-0.26	N/A
hsa-miR-105	KRTAP5-10	ENST00000398531.1	keratin associated protein 5-10	5	1	0	1	0	0	-0.26	-0.26	N/A
hsa-miR-105	SPARCL1	ENST00000282470.6	SPARC-like 1 (hevin)	5	1	0	1	0	0	-0.26	-0.26	N/A
hsa-miR-105	QDPR	ENST00000508623.1	quinoid dihydropteridine reductase	4326	1	0	1	0	1	-0.26	-0.26	N/A
hsa-miR-105	AP3M1	ENST00000355264.4	adaptor-related protein complex 3, mu 1 subunit	601	2	0	2	0	3	-0.26	-0.26	N/A
hsa-miR-105	SRP54	ENST00000556994.1	signal recognition particle 54kDa	1789	1	0	1	0	0	-0.26	-0.26	N/A
hsa-miR-105	GLCE	ENST00000559420.2	glucuronic acid epimerase	25	2	0	2	0	0	-0.26	-0.34	N/A
hsa-miR-105	C6orf195	ENST00000296847.3	chromosome 6 open reading frame 195	5	2	0	1	1	0	-0.26	-0.26	N/A
hsa-miR-105	HPS5	ENST00000396253.3	Hermansky-Pudlak syndrome 5	281	1	0	1	0	1	-0.26	-0.29	N/A
hsa-miR-105	C12orf77	ENST00000549828.1	chromosome 12 open reading frame 77	5	1	0	1	0	0	-0.26	-0.26	N/A
hsa-miR-105	METAP1	ENST00000296411.6	methionyl aminopeptidase 1	887	3	2	0	1	1	-0.25	-0.3	N/A
hsa-miR-105	FLJ30594	ENST00000391666.2	HCG1990367; Putative uncharacterized protein DKFZp761K2322; Putative uncharacterized protein FLJ30594; cDNA FLJ30594 fis, clone BRAWH2008903	5	2	1	0	1	3	-0.25	-0.25	N/A
hsa-miR-105	BNIP2	ENST00000267859.3	BCL2/adenovirus E1B 19kDa interacting protein 2	1255	2	0	1	1	1	-0.25	-0.26	N/A
hsa-miR-105	CAV2	ENST00000222693.4	caveolin 2	1191	2	0	1	1	1	-0.25	-0.27	N/A
hsa-miR-105	RPL36A-HNRNPH2	ENST00000409170.3	RPL36A-HNRNPH2 readthrough	85	1	0	1	0	3	-0.25	-0.25	N/A
hsa-miR-105	NLRP5	ENST00000390649.3	NLR family, pyrin domain containing 5	5	1	0	1	0	0	-0.25	-0.25	N/A
hsa-miR-105	F13A1	ENST00000264870.3	coagulation factor XIII, A1 polypeptide	5	3	0	3	0	1	-0.25	-0.25	N/A
hsa-miR-105	CST9	ENST00000376971.3	cystatin 9 (testatin)	5	1	0	1	0	0	-0.25	-0.25	N/A
hsa-miR-105	GRK4	ENST00000503518.2	G protein-coupled receptor kinase 4	50	2	1	1	0	1	-0.25	-0.34	N/A
hsa-miR-105	MSX2	ENST00000239243.6	msh homeobox 2	316	1	0	1	0	3	-0.25	-0.27	N/A
hsa-miR-105	AC022498.1	ENST00000392468.2	Uncharacterized protein	5	3	0	2	1	0	-0.25	-0.25	N/A
hsa-miR-105	ARL4D	ENST00000320033.4	ADP-ribosylation factor-like 4D	3401	1	0	1	0	1	-0.25	-0.25	N/A
hsa-miR-105	CDK2AP1	ENST00000261692.2	cyclin-dependent kinase 2 associated protein 1	1047	1	0	1	0	2	-0.25	-0.25	N/A
hsa-miR-105	ONECUT2	ENST00000491143.2	one cut homeobox 2	847	3	0	1	2	9	-0.25	-0.26	N/A
hsa-miR-105	ATF1	ENST00000262053.3	activating transcription factor 1	1599	2	0	1	1	0	-0.25	-0.26	N/A
hsa-miR-105	PPCS	ENST00000372556.3	phosphopantothenoylcysteine synthetase	491	3	2	1	0	0	-0.25	-0.86	N/A
hsa-miR-105	CHAMP1	ENST00000361283.1	chromosome alignment maintaining phosphoprotein 1	712	1	1	0	0	0	-0.25	-0.25	N/A
hsa-miR-105	EXTL2	ENST00000370113.3	exostosin-like glycosyltransferase 2	204	2	1	1	0	0	-0.25	-0.25	N/A
hsa-miR-105	COLCA1	ENST00000532918.1	colorectal cancer associated 1	5	1	1	0	0	1	-0.25	-0.25	N/A
hsa-miR-105	KIAA1033	ENST00000332180.5	KIAA1033	238	2	1	1	0	1	-0.25	-0.37	N/A
hsa-miR-105	PREPL	ENST00000541738.1	prolyl endopeptidase-like	612	2	1	0	1	0	-0.25	-0.32	N/A
hsa-miR-105	ASPH	ENST00000356457.5	aspartate beta-hydroxylase	3013	1	0	1	0	0	-0.25	-0.25	N/A
hsa-miR-105	SYNPR	ENST00000479198.1	synaptoporin	5	2	0	1	1	0	-0.24	-0.24	N/A
hsa-miR-105	NKAIN3	ENST00000523211.1	Na+/K+ transporting ATPase interacting 3	5	1	1	0	0	1	-0.24	-0.24	N/A
hsa-miR-105	NFE2L3	ENST00000056233.3	nuclear factor, erythroid 2-like 3	36	2	1	0	1	0	-0.24	-0.25	N/A
hsa-miR-105	ACPL2	ENST00000286353.4	acid phosphatase-like 2	72	1	1	0	0	0	-0.24	-0.31	N/A
hsa-miR-105	PDE7B	ENST00000308191.6	phosphodiesterase 7B	148	1	0	1	0	3	-0.24	-0.24	N/A
hsa-miR-105	PJA1	ENST00000374583.1	praja ring finger 1, E3 ubiquitin protein ligase	765	2	0	2	0	0	-0.24	-0.42	N/A
hsa-miR-105	SRPK2	ENST00000393651.3	SRSF protein kinase 2	381	2	0	2	0	3	-0.24	-0.34	N/A
hsa-miR-105	SLC44A5	ENST00000370859.3	solute carrier family 44, member 5	395	2	0	2	0	4	-0.24	-0.24	N/A
hsa-miR-105	TUBGCP3	ENST00000261965.3	tubulin, gamma complex associated protein 3	22	1	0	1	0	1	-0.24	-0.24	N/A
hsa-miR-105	FAM107B	ENST00000378470.1	family with sequence similarity 107, member B	403	2	1	0	1	0	-0.24	-0.29	N/A
hsa-miR-105	SDCBP	ENST00000260130.4	syndecan binding protein (syntenin)	1071	1	1	0	0	1	-0.24	-0.25	N/A
hsa-miR-105	CRYBG3	ENST00000389622.2	beta-gamma crystallin domain containing 3	46	1	1	0	0	0	-0.24	-0.24	N/A
hsa-miR-105	ACER3	ENST00000532485.1	alkaline ceramidase 3	295	3	1	0	2	2	-0.24	-0.25	N/A
hsa-miR-105	TBCEL	ENST00000422003.2	tubulin folding cofactor E-like	89	4	1	1	2	2	-0.24	-0.32	N/A
hsa-miR-105	FLRT2	ENST00000330753.4	fibronectin leucine rich transmembrane protein 2	73	5	1	2	2	1	-0.24	-0.26	N/A
hsa-miR-105	KLF7	ENST00000309446.6	Kruppel-like factor 7 (ubiquitous)	737	3	1	0	2	3	-0.24	-0.32	N/A
hsa-miR-105	GDPD5	ENST00000443276.2	glycerophosphodiester phosphodiesterase domain containing 5	8	1	1	0	0	0	-0.24	-0.24	N/A
hsa-miR-105	DPH6	ENST00000256538.4	diphthamine biosynthesis 6	90	1	1	0	0	3	-0.24	-0.26	N/A
hsa-miR-105	LHFPL1	ENST00000371968.3	lipoma HMGIC fusion partner-like 1	5	1	0	1	0	2	-0.24	-0.24	N/A
hsa-miR-105	MRPL45	ENST00000312513.5	mitochondrial ribosomal protein L45	49	1	0	1	0	2	-0.24	-0.24	N/A
hsa-miR-105	MBP	ENST00000397863.1	myelin basic protein	96	2	0	2	0	3	-0.24	-0.25	N/A
hsa-miR-105	BCAT1	ENST00000261192.7	branched chain amino-acid transaminase 1, cytosolic	1346	2	1	0	1	1	-0.24	-0.24	N/A
hsa-miR-105	GLDC	ENST00000321612.6	glycine dehydrogenase (decarboxylating)	5	1	1	0	0	0	-0.24	-0.24	N/A
hsa-miR-105	TBCK	ENST00000273980.5	TBC1 domain containing kinase	20	1	1	0	0	2	-0.24	-0.26	N/A
hsa-miR-105	PTPLB	ENST00000383657.5	protein tyrosine phosphatase-like (proline instead of catalytic arginine), member b	1275	1	1	0	0	0	-0.24	-0.25	N/A
hsa-miR-105	MAGI1	ENST00000402939.2	membrane associated guanylate kinase, WW and PDZ domain containing 1	253	1	1	0	0	0	-0.24	-0.24	N/A
hsa-miR-105	SLC30A9	ENST00000264451.7	solute carrier family 30 (zinc transporter), member 9	396	3	2	1	0	0	-0.24	-0.46	N/A
hsa-miR-105	CDHR1	ENST00000372117.3	cadherin-related family member 1	13	6	0	5	1	1	-0.23	-0.28	N/A
hsa-miR-105	CYP51A1	ENST00000003100.8	cytochrome P450, family 51, subfamily A, polypeptide 1	6	1	1	0	0	1	-0.23	-0.23	N/A
hsa-miR-105	CRABP1	ENST00000299529.6	cellular retinoic acid binding protein 1	164	1	0	1	0	0	-0.23	-0.23	N/A
hsa-miR-105	CD40LG	ENST00000370629.2	CD40 ligand	5	1	1	0	0	0	-0.23	-0.23	N/A
hsa-miR-105	GOLGA8G	ENST00000329523.6	golgin A8 family, member G	5	3	0	2	1	2	-0.23	-0.23	N/A
hsa-miR-105	PDCD1LG2	ENST00000397745.2	programmed cell death 1 ligand 2	64	1	0	1	0	1	-0.23	-0.26	N/A
hsa-miR-105	POLL	ENST00000370168.3	polymerase (DNA directed), lambda	139	1	1	0	0	0	-0.23	-0.23	N/A
hsa-miR-105	CMPK1	ENST00000371873.5	cytidine monophosphate (UMP-CMP) kinase 1, cytosolic	4366	1	1	0	0	4	-0.23	-0.24	N/A
hsa-miR-105	SMCO3	ENST00000316048.2	single-pass membrane protein with coiled-coil domains 3	5	1	0	1	0	0	-0.23	-0.23	N/A
hsa-miR-105	PES1	ENST00000354694.7	pescadillo ribosomal biogenesis factor 1	848	1	0	1	0	0	-0.23	-0.23	N/A
hsa-miR-105	CENPH	ENST00000283006.2	centromere protein H	1267	2	0	2	0	0	-0.23	-0.51	N/A
hsa-miR-105	CHST4	ENST00000338482.5	carbohydrate (N-acetylglucosamine 6-O) sulfotransferase 4	15	1	1	0	0	0	-0.23	-0.23	N/A
hsa-miR-105	HGD	ENST00000283871.5	homogentisate 1,2-dioxygenase	4612	1	0	1	0	0	-0.23	-0.23	N/A
hsa-miR-105	CISD1	ENST00000333926.5	CDGSH iron sulfur domain 1	367	2	0	2	0	2	-0.23	-0.41	N/A
hsa-miR-105	COPS4	ENST00000509093.1	COP9 signalosome subunit 4	3501	1	0	1	0	0	-0.23	-0.23	N/A
hsa-miR-105	UCP1	ENST00000262999.3	uncoupling protein 1 (mitochondrial, proton carrier)	14	1	1	0	0	0	-0.23	-0.23	N/A
hsa-miR-105	CDC5L	ENST00000371477.3	cell division cycle 5-like	115	4	1	1	2	3	-0.23	-0.37	N/A
hsa-miR-105	HSPA13	ENST00000285667.3	heat shock protein 70kDa family, member 13	2175	5	1	2	2	0	-0.23	-0.28	N/A
hsa-miR-105	MSR1	ENST00000350896.3	macrophage scavenger receptor 1	5	1	0	1	0	1	-0.23	-0.23	N/A
hsa-miR-105	LMAN2L	ENST00000264963.4	lectin, mannose-binding 2-like	355	2	1	1	0	2	-0.23	-0.24	N/A
hsa-miR-105	RAP2C	ENST00000342983.2	RAP2C, member of RAS oncogene family	604	2	1	0	1	1	-0.23	-0.24	N/A
hsa-miR-105	LACTB	ENST00000413507.2	lactamase, beta	746	1	0	1	0	2	-0.23	-0.24	N/A
hsa-miR-105	DR1	ENST00000370272.4	down-regulator of transcription 1, TBP-binding (negative cofactor 2)	2994	3	0	3	0	4	-0.23	-0.39	N/A
hsa-miR-105	TMEM196	ENST00000405844.1	transmembrane protein 196	5	1	0	1	0	1	-0.23	-0.23	N/A
hsa-miR-105	GIPC2	ENST00000370759.3	GIPC PDZ domain containing family, member 2	16	2	1	0	1	0	-0.23	-0.39	N/A
hsa-miR-105	RP11-422N16.3	ENST00000499579.1	Uncharacterized protein	5	1	0	1	0	1	-0.23	-0.23	N/A
hsa-miR-105	C10orf126	ENST00000375520.1	chromosome 10 open reading frame 126	5	1	0	1	0	1	-0.23	-0.23	N/A
hsa-miR-105	ANXA5	ENST00000296511.5	annexin A5	9387	1	0	1	0	2	-0.23	-0.25	N/A
hsa-miR-105	RCBTB1	ENST00000258646.3	regulator of chromosome condensation (RCC1) and BTB (POZ) domain containing protein 1	9	2	1	0	1	1	-0.23	-0.23	N/A
hsa-miR-105	SEC24B	ENST00000265175.5	SEC24 family, member B (S. cerevisiae)	24	1	0	1	0	1	-0.23	-0.23	N/A
hsa-miR-105	RHCE	ENST00000243186.6	Rh blood group, CcEe antigens	17	1	0	1	0	1	-0.22	-0.23	N/A
hsa-miR-105	GNPDA2	ENST00000509756.1	glucosamine-6-phosphate deaminase 2	117	1	1	0	0	1	-0.22	-0.24	N/A
hsa-miR-105	ZMYM6	ENST00000317538.5	zinc finger, MYM-type 6	56	2	1	0	1	1	-0.22	-0.27	N/A
hsa-miR-105	C18orf63	ENST00000579455.1	chromosome 18 open reading frame 63	5	2	0	1	1	0	-0.22	-0.22	N/A
hsa-miR-105	TWF1	ENST00000552521.1	twinfilin actin-binding protein 1	72	1	0	1	0	0	-0.22	-0.22	N/A
hsa-miR-105	MCCC1	ENST00000265594.4	methylcrotonoyl-CoA carboxylase 1 (alpha)	1313	1	0	1	0	0	-0.22	-0.22	N/A
hsa-miR-105	UFL1	ENST00000369278.4	UFM1-specific ligase 1	298	1	0	1	0	2	-0.22	-0.22	N/A
hsa-miR-105	MYB	ENST00000367814.4	v-myb avian myeloblastosis viral oncogene homolog	39	3	1	0	2	0	-0.22	-0.22	N/A
hsa-miR-105	LDLRAD3	ENST00000315571.5	low density lipoprotein receptor class A domain containing 3	90	4	1	2	1	2	-0.22	-0.22	N/A
hsa-miR-105	PPP3CA	ENST00000512215.1	protein phosphatase 3, catalytic subunit, alpha isozyme	259	2	0	1	1	0	-0.22	-0.33	N/A
hsa-miR-105	WWP1	ENST00000517970.1	WW domain containing E3 ubiquitin protein ligase 1	161	1	1	0	0	1	-0.22	-0.26	N/A
hsa-miR-105	NSUN4	ENST00000474844.1	NOP2/Sun domain family, member 4	422	2	0	1	1	2	-0.22	-0.23	N/A
hsa-miR-105	ING3	ENST00000339121.5	inhibitor of growth family, member 3	339	2	0	0	2	0	-0.22	-0.23	N/A
hsa-miR-105	ZNF33A	ENST00000469037.2	zinc finger protein 33A	39	1	1	0	0	0	-0.22	-0.26	N/A
hsa-miR-105	MXI1	ENST00000332674.5	MAX interactor 1, dimerization protein	278	2	1	1	0	0	-0.22	-0.36	N/A
hsa-miR-105	GPAM	ENST00000348367.4	glycerol-3-phosphate acyltransferase, mitochondrial	153	1	1	0	0	1	-0.22	-0.23	N/A
hsa-miR-105	ANKRD49	ENST00000544253.1	ankyrin repeat domain 49	32	1	1	0	0	0	-0.22	-0.22	N/A
hsa-miR-105	MCPH1	ENST00000519480.1	microcephalin 1	167	1	1	0	0	1	-0.22	-0.22	N/A
hsa-miR-105	UAP1	ENST00000367926.4	UDP-N-acteylglucosamine pyrophosphorylase 1	1738	2	0	2	0	1	-0.22	-0.25	N/A
hsa-miR-105	RND1	ENST00000309739.5	Rho family GTPase 1	117	1	0	1	0	0	-0.22	-0.22	N/A
hsa-miR-105	MYLIP	ENST00000349606.4	myosin regulatory light chain interacting protein	452	1	0	1	0	0	-0.22	-0.22	N/A
hsa-miR-105	PGK2	ENST00000304801.3	phosphoglycerate kinase 2	5	2	0	1	1	0	-0.22	-0.22	N/A
hsa-miR-105	HTR1F	ENST00000319595.4	5-hydroxytryptamine (serotonin) receptor 1F, G protein-coupled	5	1	1	0	0	0	-0.22	-0.22	N/A
hsa-miR-105	LDB2	ENST00000441778.2	LIM domain binding 2	23	1	0	1	0	1	-0.22	-0.22	N/A
hsa-miR-105	SPRYD7	ENST00000361840.3	SPRY domain containing 7	863	1	0	1	0	0	-0.22	-0.23	N/A
hsa-miR-105	CCDC36	ENST00000366429.2	coiled-coil domain containing 36	5	1	0	1	0	0	-0.22	-0.22	N/A
hsa-miR-105	CTLA4	ENST00000427473.2	cytotoxic T-lymphocyte-associated protein 4	5	1	0	1	0	1	-0.22	-0.22	N/A
hsa-miR-105	IL7	ENST00000263851.4	interleukin 7	5	1	1	0	0	0	-0.22	-0.22	N/A
hsa-miR-105	RBM18	ENST00000417201.3	RNA binding motif protein 18	963	2	0	1	1	1	-0.22	-0.24	N/A
hsa-miR-105	EME1	ENST00000338165.4	essential meiotic structure-specific endonuclease 1	13	1	0	1	0	0	-0.22	-0.23	N/A
hsa-miR-105	AGFG1	ENST00000310078.8	ArfGAP with FG repeats 1	2019	3	1	1	1	4	-0.22	-0.23	N/A
hsa-miR-105	ZDHHC22	ENST00000319374.4	zinc finger, DHHC-type containing 22	32	2	0	1	1	1	-0.22	-0.22	N/A
hsa-miR-105	C12orf54	ENST00000314014.2	chromosome 12 open reading frame 54	5	1	0	1	0	0	-0.22	-0.22	N/A
hsa-miR-105	USP6	ENST00000250066.6	ubiquitin specific peptidase 6 (Tre-2 oncogene)	5	2	0	2	0	0	-0.22	-0.22	N/A
hsa-miR-105	TAL2	ENST00000334077.3	T-cell acute lymphocytic leukemia 2	21	3	1	0	2	1	-0.22	-0.29	N/A
hsa-miR-105	KLRC1	ENST00000359151.3	killer cell lectin-like receptor subfamily C, member 1	5	1	0	1	0	1	-0.22	-0.22	N/A
hsa-miR-105	POU4F1	ENST00000377208.5	POU class 4 homeobox 1	61	3	1	2	0	2	-0.22	-0.36	N/A
hsa-miR-105	RASL11A	ENST00000241463.4	RAS-like, family 11, member A	127	1	0	1	0	0	-0.22	-0.22	N/A
hsa-miR-105	G3BP1	ENST00000394123.3	GTPase activating protein (SH3 domain) binding protein 1	688	2	0	2	0	6	-0.22	-0.29	N/A
hsa-miR-105	SEP15	ENST00000401030.3	Homo sapiens 15 kDa selenoprotein (SEP15), transcript variant 2, mRNA.	2047	1	0	1	0	1	-0.22	-0.22	N/A
hsa-miR-105	PIGT	ENST00000279036.6	phosphatidylinositol glycan anchor biosynthesis, class T	1039	1	1	0	0	0	-0.21	-0.21	N/A
hsa-miR-105	MORF4L2	ENST00000360458.1	mortality factor 4 like 2	17	1	0	1	0	0	-0.21	-0.21	N/A
hsa-miR-105	BEST2	ENST00000553030.1	bestrophin 2	5	1	0	1	0	0	-0.21	-0.21	N/A
hsa-miR-105	KCNE1	ENST00000399289.3	potassium voltage-gated channel, Isk-related family, member 1	5	1	0	1	0	0	-0.21	-0.21	N/A
hsa-miR-105	HAVCR2	ENST00000307851.4	hepatitis A virus cellular receptor 2	5	1	1	0	0	0	-0.21	-0.21	N/A
hsa-miR-105	IMPG1	ENST00000369963.3	interphotoreceptor matrix proteoglycan 1	5	2	0	1	1	2	-0.21	-0.21	N/A
hsa-miR-105	CRYZ	ENST00000370872.3	crystallin, zeta (quinone reductase)	317	1	0	1	0	2	-0.21	-0.24	N/A
hsa-miR-105	MAEL	ENST00000367872.4	maelstrom spermatogenic transposon silencer	9	1	0	1	0	0	-0.21	-0.21	N/A
hsa-miR-105	CISD2	ENST00000273986.4	CDGSH iron sulfur domain 2	13	3	1	2	0	0	-0.21	-0.37	N/A
hsa-miR-105	CDK9	ENST00000373264.4	cyclin-dependent kinase 9	197	1	1	0	0	1	-0.21	-0.24	N/A
hsa-miR-105	ACADM	ENST00000370841.4	acyl-CoA dehydrogenase, C-4 to C-12 straight chain	5800	1	0	1	0	0	-0.21	-0.22	N/A
hsa-miR-105	CDKN1B	ENST00000228872.4	cyclin-dependent kinase inhibitor 1B (p27, Kip1)	587	2	0	1	1	2	-0.21	-0.23	N/A
hsa-miR-105	BLVRA	ENST00000402924.1	biliverdin reductase A	144	1	0	1	0	0	-0.21	-0.21	N/A
hsa-miR-105	YIPF5	ENST00000274496.5	Yip1 domain family, member 5	594	3	1	0	2	3	-0.21	-0.25	N/A
hsa-miR-105	CCDC50	ENST00000392455.3	coiled-coil domain containing 50	961	3	0	2	1	4	-0.21	-0.42	N/A
hsa-miR-105	RAB3C	ENST00000282878.4	RAB3C, member RAS oncogene family	242	3	0	3	0	3	-0.21	-0.29	N/A
hsa-miR-105	HSPH1	ENST00000320027.5	heat shock 105kDa/110kDa protein 1	4109	1	0	1	0	3	-0.21	-0.22	N/A
hsa-miR-105	HAPLN1	ENST00000274341.4	hyaluronan and proteoglycan link protein 1	5	2	0	0	2	2	-0.21	-0.21	N/A
hsa-miR-105	EFCAB1	ENST00000433756.1	EF-hand calcium binding domain 1	5	1	0	1	0	0	-0.21	-0.21	N/A
hsa-miR-105	BTN2A1	ENST00000429381.1	butyrophilin, subfamily 2, member A1	839	1	1	0	0	0	-0.21	-0.21	N/A
hsa-miR-105	ELOVL4	ENST00000369816.4	ELOVL fatty acid elongase 4	129	2	1	0	1	1	-0.21	-0.21	N/A
hsa-miR-105	ANTXR1	ENST00000409829.3	anthrax toxin receptor 1	571	1	1	0	0	0	-0.21	-0.21	N/A
hsa-miR-105	RASSF8	ENST00000541490.1	Ras association (RalGDS/AF-6) domain family (N-terminal) member 8	1290	3	0	1	2	3	-0.21	-0.21	N/A
hsa-miR-105	LAMP2	ENST00000371335.4	lysosomal-associated membrane protein 2	3095	1	0	1	0	1	-0.21	-0.21	N/A
hsa-miR-105	USP46	ENST00000441222.3	ubiquitin specific peptidase 46	180	1	1	0	0	2	-0.21	-0.21	N/A
hsa-miR-105	EIF4G2	ENST00000526148.1	eukaryotic translation initiation factor 4 gamma, 2	61971	1	1	0	0	1	-0.21	-0.21	N/A
hsa-miR-105	TTLL11	ENST00000373776.3	tubulin tyrosine ligase-like family, member 11	164	1	1	0	0	0	-0.21	-0.21	N/A
hsa-miR-105	OSTM1	ENST00000193322.3	osteopetrosis associated transmembrane protein 1	63	2	1	0	1	1	-0.21	-0.21	N/A
hsa-miR-105	SPA17	ENST00000532692.1	sperm autoantigenic protein 17	189	1	0	1	0	2	-0.21	-0.31	N/A
hsa-miR-105	FUT9	ENST00000302103.5	fucosyltransferase 9 (alpha (1,3) fucosyltransferase)	5	6	2	0	4	5	-0.21	-0.21	N/A
hsa-miR-105	PDZD3	ENST00000531114.1	PDZ domain containing 3	8	1	0	1	0	0	-0.21	-0.21	N/A
hsa-miR-105	DNAJC5G	ENST00000296097.3	DnaJ (Hsp40) homolog, subfamily C, member 5 gamma	5	1	1	0	0	0	-0.21	-0.21	N/A
hsa-miR-105	NEK1	ENST00000439128.2	NIMA-related kinase 1	90	1	1	0	0	0	-0.21	-0.21	N/A
hsa-miR-105	DIRAS2	ENST00000375765.3	DIRAS family, GTP-binding RAS-like 2	5	2	0	2	0	1	-0.21	-0.21	N/A
hsa-miR-105	ELK4	ENST00000357992.4	ELK4, ETS-domain protein (SRF accessory protein 1)	39	4	1	1	2	2	-0.21	-0.22	N/A
hsa-miR-105	MIER3	ENST00000381226.3	mesoderm induction early response 1, family member 3	112	2	1	1	0	1	-0.21	-0.23	N/A
hsa-miR-105	ZBBX	ENST00000392766.2	zinc finger, B-box domain containing	5	1	1	0	0	0	-0.21	-0.21	N/A
hsa-miR-105	ATE1	ENST00000369043.3	arginyltransferase 1	237	4	2	1	1	3	-0.21	-0.21	N/A
hsa-miR-105	CCT6A	ENST00000275603.4	chaperonin containing TCP1, subunit 6A (zeta 1)	1983	1	0	1	0	0	-0.21	-0.23	N/A
hsa-miR-105	TMF1	ENST00000398559.2	TATA element modulatory factor 1	349	2	1	0	1	1	-0.21	-0.3	N/A
hsa-miR-105	FANK1	ENST00000449042.2	fibronectin type III and ankyrin repeat domains 1	5	1	0	1	0	0	-0.2	-0.2	N/A
hsa-miR-105	RHD	ENST00000423810.2	Rh blood group, D antigen	5	1	0	1	0	2	-0.2	-0.2	N/A
hsa-miR-105	NET1	ENST00000355029.4	neuroepithelial cell transforming 1	73	2	0	2	0	0	-0.2	-0.22	N/A
hsa-miR-105	RHOC	ENST00000339083.7	ras homolog family member C	10314	1	0	1	0	0	-0.2	-0.2	N/A
hsa-miR-105	POMP	ENST00000380842.4	proteasome maturation protein	1065	1	1	0	0	0	-0.2	-0.46	N/A
hsa-miR-105	SLC35B3	ENST00000379660.4	solute carrier family 35 (adenosine 3'-phospho 5'-phosphosulfate transporter), member B3	83	1	0	1	0	3	-0.2	-0.2	N/A
hsa-miR-105	GJB2	ENST00000382848.4	gap junction protein, beta 2, 26kDa	50	2	0	1	1	1	-0.2	-0.2	N/A
hsa-miR-105	TRA2B	ENST00000453386.2	transformer 2 beta homolog (Drosophila)	1868	2	0	1	1	2	-0.2	-0.21	N/A
hsa-miR-105	TAF13	ENST00000338366.5	TAF13 RNA polymerase II, TATA box binding protein (TBP)-associated factor, 18kDa	745	1	0	1	0	0	-0.2	-0.21	N/A
hsa-miR-105	AVEN	ENST00000306730.3	apoptosis, caspase activation inhibitor	230	2	0	2	0	0	-0.2	-0.39	N/A
hsa-miR-105	RAB22A	ENST00000244040.3	RAB22A, member RAS oncogene family	484	5	0	4	1	4	-0.2	-0.35	N/A
hsa-miR-105	KLRC2	ENST00000381902.2	killer cell lectin-like receptor subfamily C, member 2	5	1	0	1	0	0	-0.2	-0.2	N/A
hsa-miR-105	COA3	ENST00000328434.7	cytochrome c oxidase assembly factor 3	576	1	0	1	0	0	-0.2	-0.22	N/A
hsa-miR-105	BTBD1	ENST00000379403.2	BTB (POZ) domain containing 1	84	1	0	1	0	0	-0.2	-0.25	N/A
hsa-miR-105	GLS	ENST00000338435.4	glutaminase	1927	2	0	1	1	3	-0.2	-0.2	N/A
hsa-miR-105	UGT2B15	ENST00000338206.5	UDP glucuronosyltransferase 2 family, polypeptide B15	5	1	0	1	0	0	-0.2	-0.2	N/A
hsa-miR-105	RPF1	ENST00000370654.5	ribosome production factor 1 homolog (S. cerevisiae)	1192	1	0	1	0	0	-0.2	-0.2	N/A
hsa-miR-105	PPP3R1	ENST00000234310.3	protein phosphatase 3, regulatory subunit B, alpha	117	1	0	1	0	1	-0.2	-0.2	N/A
hsa-miR-105	PPFIA1	ENST00000253925.7	protein tyrosine phosphatase, receptor type, f polypeptide (PTPRF), interacting protein (liprin), alpha 1	760	1	1	0	0	1	-0.2	-0.2	N/A
hsa-miR-105	FAM120A	ENST00000333936.5	family with sequence similarity 120A	57	2	1	1	0	1	-0.2	-0.22	N/A
hsa-miR-105	TAX1BP1	ENST00000396319.2	Tax1 (human T-cell leukemia virus type I) binding protein 1	1251	1	0	1	0	1	-0.2	-0.21	N/A
hsa-miR-105	MSANTD4	ENST00000301919.4	Myb/SANT-like DNA-binding domain containing 4 with coiled-coils	304	3	0	1	2	5	-0.2	-0.22	N/A
hsa-miR-105	RPP14	ENST00000528153.1	Hydroxyacyl-thioester dehydratase type 2, mitochondrial	1344	1	0	1	0	0	-0.2	-0.2	N/A
hsa-miR-105	SETD3	ENST00000331768.5	SET domain containing 3	58	2	2	0	0	0	-0.2	-0.25	N/A
hsa-miR-105	IL1RN	ENST00000361779.3	interleukin 1 receptor antagonist	19	1	0	1	0	1	-0.2	-0.2	N/A
hsa-miR-105	KCNS2	ENST00000287042.4	potassium voltage-gated channel, delayed-rectifier, subfamily S, member 2	5	3	1	1	1	0	-0.2	-0.2	N/A
hsa-miR-105	NDNL2	ENST00000332303.4	necdin-like 2	759	1	0	1	0	0	-0.2	-0.2	N/A
hsa-miR-105	ALG5	ENST00000443765.1	ALG5, dolichyl-phosphate beta-glucosyltransferase	1160	1	0	0	1	0	-0.2	-0.2	N/A
hsa-miR-105	NAA50	ENST00000240922.3	N(alpha)-acetyltransferase 50, NatE catalytic subunit	260	3	1	1	1	2	-0.2	-0.28	N/A
hsa-miR-105	SLC41A2	ENST00000258538.3	solute carrier family 41 (magnesium transporter), member 2	224	3	1	2	0	3	-0.2	-0.32	N/A
hsa-miR-105	FAM76A	ENST00000373954.6	family with sequence similarity 76, member A	173	2	0	1	1	1	-0.2	-0.26	N/A
hsa-miR-105	LYSMD3	ENST00000509384.1	LysM, putative peptidoglycan-binding, domain containing 3	92	2	0	2	0	2	-0.2	-0.28	N/A
hsa-miR-105	SLC13A1	ENST00000194130.2	solute carrier family 13 (sodium/sulfate symporter), member 1	5	1	0	1	0	1	-0.2	-0.2	N/A
hsa-miR-105	CLPTM1L	ENST00000320895.5	CLPTM1-like	14627	1	0	1	0	0	-0.2	-0.2	N/A
hsa-miR-105	EMC7	ENST00000256545.4	ER membrane protein complex subunit 7	672	1	0	1	0	2	-0.2	-0.2	N/A
hsa-miR-105	CSNK1A1L	ENST00000379800.3	casein kinase 1, alpha 1-like	5	1	0	1	0	1	-0.2	-0.2	N/A
hsa-miR-105	PDHX	ENST00000448838.3	pyruvate dehydrogenase complex, component X	40	2	1	0	1	0	-0.2	-0.2	N/A
hsa-miR-105	TREML4	ENST00000341495.2	triggering receptor expressed on myeloid cells-like 4	5	1	0	1	0	0	-0.2	-0.2	N/A
hsa-miR-105	ATOX1	ENST00000521264.1	antioxidant 1 copper chaperone	43	2	1	1	0	1	-0.2	-0.22	N/A
hsa-miR-105	DENND4C	ENST00000380432.2	DENN/MADD domain containing 4C	195	2	0	1	1	0	-0.2	-0.21	N/A
hsa-miR-105	RAN	ENST00000543796.1	RAN, member RAS oncogene family	1418	2	0	1	1	0	-0.2	-0.23	N/A
hsa-miR-105	TNIP2	ENST00000510267.1	TNFAIP3 interacting protein 2	920	1	0	1	0	0	-0.2	-0.21	N/A
hsa-miR-105	BRWD3	ENST00000373275.4	bromodomain and WD repeat domain containing 3	506	5	0	1	4	4	-0.2	-0.28	N/A
hsa-miR-105	BARX2	ENST00000281437.4	BARX homeobox 2	5	1	1	0	0	1	-0.2	-0.2	N/A
hsa-miR-105	COQ10B	ENST00000263960.2	coenzyme Q10 homolog B (S. cerevisiae)	1070	1	0	1	0	0	-0.2	-0.2	N/A
hsa-miR-105	PAAF1	ENST00000544552.1	proteasomal ATPase-associated factor 1	22	1	0	1	0	0	-0.2	-0.2	N/A
hsa-miR-105	ARMCX6	ENST00000361910.4	armadillo repeat containing, X-linked 6	5	1	0	1	0	0	-0.2	-0.2	N/A
hsa-miR-105	PAPLN	ENST00000381166.3	papilin, proteoglycan-like sulfated glycoprotein	78	2	0	1	1	0	-0.2	-0.21	N/A
hsa-miR-105	AMOT	ENST00000304758.1	angiomotin	515	2	0	2	0	2	-0.2	-0.27	N/A
hsa-miR-105	RRAGC	ENST00000373001.3	Ras-related GTP binding C	1062	3	0	2	1	1	-0.2	-0.2	N/A
hsa-miR-105	PCMTD1	ENST00000360540.5	protein-L-isoaspartate (D-aspartate) O-methyltransferase domain containing 1	136	1	0	1	0	1	-0.2	-0.2	N/A
hsa-miR-105	GCSAM	ENST00000308910.4	germinal center-associated, signaling and motility	5	2	0	1	1	2	-0.2	-0.2	N/A
hsa-miR-105	RP11-625H11.1	ENST00000558940.1	Uncharacterized protein	5	1	0	1	0	0	-0.2	-0.2	N/A
hsa-miR-105	FAM72C	ENST00000369175.3	family with sequence similarity 72, member C	9	1	0	1	0	0	-0.2	-0.2	N/A
hsa-miR-105	AC107021.1	ENST00000422482.1	HCG1786590; PRO2533; Uncharacterized protein	5	1	0	1	0	0	-0.2	-0.2	N/A
hsa-miR-105	TM9SF3	ENST00000371142.4	transmembrane 9 superfamily member 3	1030	3	0	2	1	2	-0.2	-0.22	N/A
hsa-miR-105	ZSCAN32	ENST00000574940.1	zinc finger and SCAN domain containing 32	8	1	0	1	0	0	-0.2	-0.2	N/A
hsa-miR-105	PRKD1	ENST00000331968.5	protein kinase D1	75	1	0	1	0	1	-0.2	-0.2	N/A
hsa-miR-105	SCT	ENST00000176195.3	secretin	0	1	0	1	0	0	-0.2	-0.2	N/A
hsa-miR-105	SBF2	ENST00000256190.8	SET binding factor 2	65	1	0	1	0	0	-0.2	-0.2	N/A
hsa-miR-105	MTCH2	ENST00000302503.3	mitochondrial carrier 2	4079	1	0	1	0	0	-0.19	-0.27	N/A
hsa-miR-105	FAM222B	ENST00000582266.1	family with sequence similarity 222, member B	100	1	0	1	0	0	-0.19	-0.22	N/A
hsa-miR-105	KIAA0430	ENST00000396368.3	KIAA0430	461	2	0	2	0	0	-0.19	-0.19	N/A
hsa-miR-105	ARHGEF15	ENST00000361926.3	Rho guanine nucleotide exchange factor (GEF) 15	5	2	0	2	0	0	-0.19	-0.19	N/A
hsa-miR-105	GOLGA8F	ENST00000526619.2	golgin A8 family, member F	5	3	0	2	1	2	-0.19	-0.19	N/A
hsa-miR-105	SLIT2	ENST00000504154.1	slit homolog 2 (Drosophila)	579	1	0	1	0	1	-0.19	-0.29	N/A
hsa-miR-105	GATA6	ENST00000269216.3	GATA binding protein 6	691	1	0	1	0	5	-0.19	-0.28	N/A
hsa-miR-105	CMTR2	ENST00000338099.5	cap methyltransferase 2	259	2	0	1	1	1	-0.19	-0.19	N/A
hsa-miR-105	DNAJB7	ENST00000307221.4	DnaJ (Hsp40) homolog, subfamily B, member 7	5	2	1	0	1	1	-0.19	-0.19	N/A
hsa-miR-105	GOLGA8J	ENST00000341650.6	golgin A8 family, member J	0	2	0	2	0	0	-0.19	-0.19	N/A
hsa-miR-105	GOLGA8K	ENST00000512626.2	golgin A8 family, member K	0	3	0	3	0	0	-0.19	-0.19	N/A
hsa-miR-105	DCAF11	ENST00000446197.3	DDB1 and CUL4 associated factor 11	1599	1	1	0	0	1	-0.19	-0.19	N/A
hsa-miR-105	HIATL1	ENST00000375344.3	hippocampus abundant transcript-like 1	767	1	0	1	0	0	-0.19	-0.19	N/A
hsa-miR-105	TTC34	ENST00000401094.6	tetratricopeptide repeat domain 34	5	1	0	1	0	0	-0.19	-0.19	N/A
hsa-miR-105	SCYL3	ENST00000367771.6	SCY1-like 3 (S. cerevisiae)	124	3	1	0	2	0	-0.19	-0.2	N/A
hsa-miR-105	AL117190.3	ENST00000599197.1	Esophagus cancer-related gene-2 interaction susceptibility protein; Uncharacterized protein	30	2	1	1	0	2	-0.19	-0.21	N/A
hsa-miR-105	CKAP2L	ENST00000541405.1	cytoskeleton associated protein 2-like	162	2	0	1	1	2	-0.19	-0.2	N/A
hsa-miR-105	RBP5	ENST00000266560.3	retinol binding protein 5, cellular	256	2	0	1	1	0	-0.19	-0.21	N/A
hsa-miR-105	SLC8A3	ENST00000533541.1	solute carrier family 8 (sodium/calcium exchanger), member 3	5	2	0	1	1	0	-0.19	-0.19	N/A
hsa-miR-105	FAM89A	ENST00000366654.4	family with sequence similarity 89, member A	368	1	1	0	0	2	-0.19	-0.26	N/A
hsa-miR-105	TLR10	ENST00000308973.4	toll-like receptor 10	5	1	1	0	0	0	-0.19	-0.19	N/A
hsa-miR-105	PRDM8	ENST00000504452.1	PR domain containing 8	634	1	0	1	0	0	-0.19	-0.19	N/A
hsa-miR-105	DUSP18	ENST00000403268.1	dual specificity phosphatase 18	491	1	1	0	0	0	-0.19	-0.21	N/A
hsa-miR-105	DCP2	ENST00000389063.2	decapping mRNA 2	155	3	0	2	1	2	-0.19	-0.28	N/A
hsa-miR-105	LEPR	ENST00000371060.3	leptin receptor	169	2	0	1	1	0	-0.19	-0.19	N/A
hsa-miR-105	CD46	ENST00000358170.2	CD46 molecule, complement regulatory protein	5846	2	0	1	1	1	-0.19	-0.19	N/A
hsa-miR-105	SWT1	ENST00000367500.4	SWT1 RNA endoribonuclease homolog (S. cerevisiae)	104	1	0	1	0	0	-0.19	-0.19	N/A
hsa-miR-105	TM2D2	ENST00000456845.2	TM2 domain containing 2	1085	3	0	1	2	1	-0.19	-0.23	N/A
hsa-miR-105	CLRN3	ENST00000368671.3	clarin 3	17	1	0	1	0	0	-0.19	-0.19	N/A
hsa-miR-105	AC093157.1	ENST00000593496.1	Uncharacterized protein	5	1	0	1	0	0	-0.19	-0.19	N/A
hsa-miR-105	FBXO21	ENST00000427718.2	F-box protein 21	1035	4	0	2	2	1	-0.19	-0.19	N/A
hsa-miR-105	GRAMD3	ENST00000285689.3	GRAM domain containing 3	232	1	1	0	0	0	-0.19	-0.29	N/A
hsa-miR-105	HTRA1	ENST00000368984.3	HtrA serine peptidase 1	1012	1	0	1	0	1	-0.19	-0.19	N/A
hsa-miR-105	DNAJC27	ENST00000264711.2	DnaJ (Hsp40) homolog, subfamily C, member 27	41	1	0	1	0	1	-0.19	-0.19	N/A
hsa-miR-105	FABP2	ENST00000274024.3	fatty acid binding protein 2, intestinal	5	2	0	1	1	0	-0.19	-0.19	N/A
hsa-miR-105	DUSP22	ENST00000419235.2	dual specificity phosphatase 22	1330	2	1	0	1	1	-0.19	-0.19	N/A
hsa-miR-105	SCAMP1	ENST00000538629.1	secretory carrier membrane protein 1	816	2	0	1	1	1	-0.19	-0.23	N/A
hsa-miR-105	ZNF24	ENST00000589881.1	zinc finger protein 24	1796	3*	1	1	0	3	-0.19	-0.21	N/A
hsa-miR-105	USO1	ENST00000538159.1	USO1 vesicle transport factor	1862	2	1	0	1	0	-0.19	-0.19	N/A
hsa-miR-105	CNTF	ENST00000361987.4	ciliary neurotrophic factor	46	2	0	2	0	1	-0.19	-0.2	N/A
hsa-miR-105	NHLRC3	ENST00000470258.1	NHL repeat containing 3	49	1	1	0	0	1	-0.19	-0.23	N/A
hsa-miR-105	AIPL1	ENST00000381129.3	aryl hydrocarbon receptor interacting protein-like 1	5	1	0	1	0	1	-0.19	-0.19	N/A
hsa-miR-105	MKNK1	ENST00000341183.5	MAP kinase interacting serine/threonine kinase 1	150	1	0	1	0	0	-0.19	-0.19	N/A
hsa-miR-105	TAF5L	ENST00000366675.3	TAF5-like RNA polymerase II, p300/CBP-associated factor (PCAF)-associated factor, 65kDa	5	2	0	2	0	2	-0.19	-0.19	N/A
hsa-miR-105	DHRS12	ENST00000280056.2	dehydrogenase/reductase (SDR family) member 12	19	1	0	1	0	0	-0.19	-0.19	N/A
hsa-miR-105	FOXR2	ENST00000339140.3	forkhead box R2	5	1	0	1	0	0	-0.19	-0.19	N/A
hsa-miR-105	ZNF674	ENST00000523374.1	zinc finger protein 674	7	2	1	0	1	0	-0.19	-0.19	N/A
hsa-miR-105	GFOD1	ENST00000603223.1	glucose-fructose oxidoreductase domain containing 1	39	2	0	1	1	0	-0.19	-0.19	N/A
hsa-miR-105	CCNY	ENST00000374706.1	cyclin Y	672	1	0	1	0	1	-0.19	-0.21	N/A
hsa-miR-105	IRG1	ENST00000377462.1	immunoresponsive 1 homolog (mouse)	5	1	0	1	0	0	-0.18	-0.18	N/A
hsa-miR-105	GOLGA8O	ENST00000509311.2	golgin A8 family, member O	0	2	0	2	0	0	-0.18	-0.18	N/A
hsa-miR-105	GOLGA8H	ENST00000566740.1	golgin A8 family, member H	2	2	0	2	0	0	-0.18	-0.18	N/A
hsa-miR-105	GOLGA8R	ENST00000327271.10	golgin A8 family, member R	0	2	0	2	0	0	-0.18	-0.18	N/A
hsa-miR-105	EID2B	ENST00000326282.4	EP300 interacting inhibitor of differentiation 2B	156	1	0	1	0	0	-0.18	-0.18	N/A
hsa-miR-105	HMGN2	ENST00000361427.5	high mobility group nucleosomal binding domain 2	184	1	0	1	0	2	-0.18	-0.26	N/A
hsa-miR-105	TTC12	ENST00000529221.1	tetratricopeptide repeat domain 12	362	1	0	1	0	0	-0.18	-0.18	N/A
hsa-miR-105	TIMELESS	ENST00000229201.4	timeless circadian clock	3085	1	1	0	0	0	-0.18	-0.18	N/A
hsa-miR-105	PDE7A	ENST00000401827.3	phosphodiesterase 7A	84	2	0	0	2	3	-0.18	-0.21	N/A
hsa-miR-105	TNFRSF12A	ENST00000326577.4	tumor necrosis factor receptor superfamily, member 12A	266	1	0	1	0	0	-0.18	-0.18	N/A
hsa-miR-105	MEF2C	ENST00000340208.5	myocyte enhancer factor 2C	70	3	0	2	1	2	-0.18	-0.28	N/A
hsa-miR-105	GOLGA8M	ENST00000563027.1	golgin A8 family, member M	0	2	0	2	0	0	-0.18	-0.18	N/A
hsa-miR-105	PRICKLE1	ENST00000455697.1	prickle homolog 1 (Drosophila)	146	2	0	1	1	1	-0.18	-0.18	N/A
hsa-miR-105	TRAF5	ENST00000261464.5	TNF receptor-associated factor 5	250	1	0	0	1	1	-0.18	-0.18	N/A
hsa-miR-105	GOLGA8I	ENST00000450802.3	golgin A8 family, member I	5	2	0	2	0	0	-0.18	-0.18	N/A
hsa-miR-105	SCAPER	ENST00000538941.2	S-phase cyclin A-associated protein in the ER	60	1	0	1	0	0	-0.18	-0.22	N/A
hsa-miR-105	ACSL3	ENST00000357430.3	acyl-CoA synthetase long-chain family member 3	2533	1	1	0	0	0	-0.18	-0.22	N/A
hsa-miR-105	RHOBTB2	ENST00000251822.6	Rho-related BTB domain containing 2	32	1	0	1	0	0	-0.18	-0.18	N/A
hsa-miR-105	KCTD9	ENST00000221200.4	potassium channel tetramerization domain containing 9	575	3	1	1	1	0	-0.18	-0.18	N/A
hsa-miR-105	SMIM9	ENST00000369529.1	small integral membrane protein 9	5	1	0	1	0	0	-0.18	-0.18	N/A
hsa-miR-105	RASSF3	ENST00000542104.1	Ras association (RalGDS/AF-6) domain family member 3	461	1	0	1	0	0	-0.18	-0.2	N/A
hsa-miR-105	NPM1	ENST00000393820.2	nucleophosmin (nucleolar phosphoprotein B23, numatrin)	101	2	0	1	1	0	-0.18	-0.22	N/A
hsa-miR-105	ECHDC3	ENST00000379215.4	enoyl CoA hydratase domain containing 3	315	3	0	3	0	0	-0.18	-0.27	N/A
hsa-miR-105	OGN	ENST00000262551.4	osteoglycin	5	2	0	1	1	1	-0.18	-0.18	N/A
hsa-miR-105	AC135983.2	ENST00000593303.1	Protein LOC100996413	5	2	0	1	1	1	-0.18	-0.18	N/A
hsa-miR-105	ZFPL1	ENST00000294258.3	zinc finger protein-like 1	160	1	0	1	0	0	-0.18	-0.18	N/A
hsa-miR-105	DRGX	ENST00000374139.2	dorsal root ganglia homeobox	5	1	1	0	0	0	-0.18	-0.18	N/A
hsa-miR-105	SPOCK1	ENST00000394945.1	sparc/osteonectin, cwcv and kazal-like domains proteoglycan (testican) 1	935	2	0	1	1	0	-0.18	-0.18	N/A
hsa-miR-105	FNIP2	ENST00000264433.6	folliculin interacting protein 2	266	5	1	2	2	2	-0.18	-0.19	N/A
hsa-miR-105	PEX1	ENST00000438045.1	peroxisomal biogenesis factor 1	24	1	1	0	0	0	-0.18	-0.43	N/A
hsa-miR-105	FAR1	ENST00000354817.3	fatty acyl CoA reductase 1	814	3	0	1	2	3	-0.18	-0.19	N/A
hsa-miR-105	UBQLN1	ENST00000376395.4	ubiquilin 1	471	1	0	1	0	4	-0.18	-0.2	N/A
hsa-miR-105	PRSS42	ENST00000447340.1	protease, serine, 42	5	1	0	1	0	0	-0.18	-0.18	N/A
hsa-miR-105	GOLGA8N	ENST00000448387.2	golgin A8 family, member N	0	2	0	2	0	0	-0.18	-0.18	N/A
hsa-miR-105	TRPV5	ENST00000442623.1	transient receptor potential cation channel, subfamily V, member 5	5	1	0	1	0	0	-0.18	-0.18	N/A
hsa-miR-105	KLF12	ENST00000377669.2	Kruppel-like factor 12	251	2	1	1	0	4	-0.18	-0.2	N/A
hsa-miR-105	FOXF1	ENST00000262426.4	forkhead box F1	836	2	0	1	1	1	-0.18	-0.18	N/A
hsa-miR-105	ZNF215	ENST00000414517.2	zinc finger protein 215	24	1	0	1	0	2	-0.18	-0.19	N/A
hsa-miR-105	KRIT1	ENST00000394507.1	KRIT1, ankyrin repeat containing	574	1	0	1	0	0	-0.18	-0.2	N/A
hsa-miR-105	CTSO	ENST00000433477.3	cathepsin O	5	4	0	2	2	0	-0.18	-0.27	N/A
hsa-miR-105	GABRR1	ENST00000454853.2	gamma-aminobutyric acid (GABA) A receptor, rho 1	14	1	0	1	0	1	-0.18	-0.23	N/A
hsa-miR-105	DCAF12L2	ENST00000538699.1	DDB1 and CUL4 associated factor 12-like 2	20	1	0	1	0	2	-0.18	-0.18	N/A
hsa-miR-105	ARPC4	ENST00000397261.3	actin related protein 2/3 complex, subunit 4, 20kDa	2513	1	1	0	0	1	-0.18	-0.18	N/A
hsa-miR-105	ANKRD29	ENST00000592179.1	ankyrin repeat domain 29	60	2	0	1	1	0	-0.18	-0.19	N/A
hsa-miR-105	CIAPIN1	ENST00000565961.1	cytokine induced apoptosis inhibitor 1	423	2	0	1	1	0	-0.18	-0.18	N/A
hsa-miR-105	RP11-455G16.1	ENST00000326780.3	Uncharacterized protein	5	1	0	1	0	0	-0.18	-0.18	N/A
hsa-miR-105	RNF138	ENST00000261593.3	ring finger protein 138, E3 ubiquitin protein ligase	376	1	1	0	0	1	-0.18	-0.18	N/A
hsa-miR-105	SLC29A2	ENST00000311161.7	solute carrier family 29 (equilibrative nucleoside transporter), member 2	198	1	0	1	0	0	-0.18	-0.18	N/A
hsa-miR-105	ENDOU	ENST00000229003.3	endonuclease, polyU-specific	9	1	0	1	0	0	-0.18	-0.18	N/A
hsa-miR-105	ACVR2A	ENST00000241416.7	activin A receptor, type IIA	109	1	0	1	0	2	-0.18	-0.18	N/A
hsa-miR-105	ABCG2	ENST00000515655.1	ATP-binding cassette, sub-family G (WHITE), member 2	20	3	0	2	1	1	-0.18	-0.24	N/A
hsa-miR-105	CEACAM8	ENST00000244336.5	carcinoembryonic antigen-related cell adhesion molecule 8	5	1	0	1	0	0	-0.18	-0.18	N/A
hsa-miR-105	CEP97	ENST00000341893.3	centrosomal protein 97kDa	290	4	0	2	2	1	-0.18	-0.19	N/A
hsa-miR-105	CRYZL1	ENST00000381554.3	crystallin, zeta (quinone reductase)-like 1	340	2	1	0	1	0	-0.18	-0.53	N/A
hsa-miR-105	GLRA2	ENST00000218075.4	glycine receptor, alpha 2	5	1	0	1	0	0	-0.18	-0.18	N/A
hsa-miR-105	CTBP1	ENST00000382952.3	C-terminal binding protein 1	573	1	0	1	0	1	-0.18	-0.18	N/A
hsa-miR-105	ATP5E	ENST00000243997.3	ATP synthase, H+ transporting, mitochondrial F1 complex, epsilon subunit	575	1	1	0	0	0	-0.18	-0.36	N/A
hsa-miR-105	LIMCH1	ENST00000313860.7	LIM and calponin homology domains 1	1058	1	0	1	0	3	-0.18	-0.18	N/A
hsa-miR-105	TPO	ENST00000329066.4	thyroid peroxidase	5	1	0	1	0	0	-0.17	-0.17	N/A
hsa-miR-105	SERPINA9	ENST00000448305.2	serpin peptidase inhibitor, clade A (alpha-1 antiproteinase, antitrypsin), member 9	5	1	1	0	0	0	-0.17	-0.17	N/A
hsa-miR-105	AK3	ENST00000381809.3	adenylate kinase 3	323	1	0	1	0	1	-0.17	-0.17	N/A
hsa-miR-105	CTGF	ENST00000367976.3	connective tissue growth factor	10083	2	0	2	0	0	-0.17	-0.31	N/A
hsa-miR-105	GDNF	ENST00000326524.2	glial cell derived neurotrophic factor	7	1	1	0	0	0	-0.17	-0.17	N/A
hsa-miR-105	ZNF436	ENST00000314011.4	zinc finger protein 436	73	3	0	1	2	0	-0.17	-0.17	N/A
hsa-miR-105	PAK3	ENST00000372007.5	p21 protein (Cdc42/Rac)-activated kinase 3	8	2	0	2	0	2	-0.17	-0.2	N/A
hsa-miR-105	CDH2	ENST00000269141.3	cadherin 2, type 1, N-cadherin (neuronal)	1230	2	0	1	1	1	-0.17	-0.17	N/A
hsa-miR-105	TRAM1	ENST00000521425.1	translocation associated membrane protein 1	790	2	2	0	0	1	-0.17	-0.44	N/A
hsa-miR-105	NXT2	ENST00000372106.1	nuclear transport factor 2-like export factor 2	390	1	0	1	0	1	-0.17	-0.17	N/A
hsa-miR-105	LDHAL6B	ENST00000307144.4	lactate dehydrogenase A-like 6B	5	1	0	1	0	0	-0.17	-0.17	N/A
hsa-miR-105	ZNF704	ENST00000327835.3	zinc finger protein 704	124	4	0	1	3	3	-0.17	-0.18	N/A
hsa-miR-105	CREG1	ENST00000370509.4	cellular repressor of E1A-stimulated genes 1	318	1	1	0	0	0	-0.17	-0.19	N/A
hsa-miR-105	HAND2	ENST00000359562.4	heart and neural crest derivatives expressed 2	30	1	0	1	0	0	-0.17	-0.17	N/A
hsa-miR-105	CT62	ENST00000566432.1	cancer/testis antigen 62	5	1	0	1	0	0	-0.17	-0.17	N/A
hsa-miR-105	EI24	ENST00000343678.4	etoposide induced 2.4	646	1	0	1	0	0	-0.17	-0.17	N/A
hsa-miR-105	UBAP1	ENST00000545103.1	ubiquitin associated protein 1	357	1	0	1	0	0	-0.17	-0.17	N/A
hsa-miR-105	BTK	ENST00000372880.1	Bruton agammaglobulinemia tyrosine kinase	5	1	0	1	0	0	-0.17	-0.17	N/A
hsa-miR-105	DCUN1D2	ENST00000332592.3	DCN1, defective in cullin neddylation 1, domain containing 2	17	2	0	1	1	1	-0.17	-0.19	N/A
hsa-miR-105	JAM3	ENST00000299106.4	junctional adhesion molecule 3	85	1	0	1	0	1	-0.17	-0.18	N/A
hsa-miR-105	COQ9	ENST00000262507.6	coenzyme Q9 homolog (S. cerevisiae)	1097	1	1	0	0	0	-0.17	-0.17	N/A
hsa-miR-105	ZBTB6	ENST00000373659.3	zinc finger and BTB domain containing 6	55	3	0	1	2	1	-0.17	-0.19	N/A
hsa-miR-105	SPSB4	ENST00000310546.2	splA/ryanodine receptor domain and SOCS box containing 4	419	1	0	1	0	0	-0.17	-0.17	N/A
hsa-miR-105	RAB4A	ENST00000366690.4	RAB4A, member RAS oncogene family	850	1	0	1	0	1	-0.17	-0.17	N/A
hsa-miR-105	FAM195A	ENST00000307650.4	family with sequence similarity 195, member A	7	1	0	1	0	0	-0.17	-0.17	N/A
hsa-miR-105	SEC14L3	ENST00000403066.1	SEC14-like 3 (S. cerevisiae)	5	1	0	1	0	1	-0.17	-0.17	N/A
hsa-miR-105	DKFZP434E1119	ENST00000598970.1		5	2	0	1	1	0	-0.17	-0.17	N/A
hsa-miR-105	PDIA6	ENST00000272227.3	protein disulfide isomerase family A, member 6	23851	2	0	0	2	0	-0.17	-0.17	N/A
hsa-miR-105	TRMT10A	ENST00000394877.3	tRNA methyltransferase 10 homolog A (S. cerevisiae)	89	1	0	1	0	1	-0.17	-0.17	N/A
hsa-miR-105	ZC3H6	ENST00000343936.4	zinc finger CCCH-type containing 6	10	3	1	1	1	3	-0.17	-0.17	N/A
hsa-miR-105	DNM3	ENST00000367731.1	dynamin 3	59	3	0	1	2	3	-0.17	-0.18	N/A
hsa-miR-105	LRRCC1	ENST00000360375.3	leucine rich repeat and coiled-coil centrosomal protein 1	118	1	1	0	0	1	-0.17	-0.29	N/A
hsa-miR-105	PAX6	ENST00000419022.1	paired box 6	191	3	0	1	2	2	-0.17	-0.19	N/A
hsa-miR-105	C2orf76	ENST00000409466.2	chromosome 2 open reading frame 76	11	1	0	0	1	0	-0.17	-0.17	N/A
hsa-miR-105	TACC2	ENST00000513429.1	transforming, acidic coiled-coil containing protein 2	225	1	0	1	0	0	-0.17	-0.22	N/A
hsa-miR-105	DUSP3	ENST00000226004.3	dual specificity phosphatase 3	836	1	1	0	0	4	-0.17	-0.2	N/A
hsa-miR-105	FILIP1	ENST00000237172.7	filamin A interacting protein 1	10	1	0	1	0	2	-0.17	-0.17	N/A
hsa-miR-105	ROR1	ENST00000371079.1	receptor tyrosine kinase-like orphan receptor 1	80	2	0	2	0	0	-0.17	-0.26	N/A
hsa-miR-105	DCLK2	ENST00000296550.7	doublecortin-like kinase 2	7	1	0	1	0	0	-0.17	-0.17	N/A
hsa-miR-105	TULP4	ENST00000367097.3	tubby like protein 4	93	5	1	4	0	1	-0.17	-0.17	N/A
hsa-miR-105	ZNF681	ENST00000402377.3	zinc finger protein 681	21	1	0	1	0	0	-0.17	-0.17	N/A
hsa-miR-105	FAM46A	ENST00000369754.3	family with sequence similarity 46, member A	899	1	0	1	0	1	-0.17	-0.17	N/A
hsa-miR-105	INPP5F	ENST00000361976.2	inositol polyphosphate-5-phosphatase F	988	2	1	0	1	0	-0.17	-0.17	N/A
hsa-miR-105	CERS6	ENST00000305747.6	ceramide synthase 6	1932	1	0	1	0	0	-0.17	-0.17	N/A
hsa-miR-105	OLIG3	ENST00000367734.2	oligodendrocyte transcription factor 3	5	1	0	1	0	1	-0.17	-0.17	N/A
hsa-miR-105	TMPRSS3	ENST00000398405.1	transmembrane protease, serine 3	5	1	0	1	0	0	-0.17	-0.17	N/A
hsa-miR-105	FAM214B	ENST00000378566.1	family with sequence similarity 214, member B	8	1	0	1	0	0	-0.17	-0.17	N/A
hsa-miR-105	PPIE	ENST00000324379.5	peptidylprolyl isomerase E (cyclophilin E)	376	2	0	2	0	3	-0.17	-0.17	N/A
hsa-miR-105	HOXA10	ENST00000283921.4	homeobox A10	1910	1	0	1	0	0	-0.17	-0.17	N/A
hsa-miR-105	PDLIM1	ENST00000329399.6	PDZ and LIM domain 1	1241	1	0	1	0	0	-0.16	-0.18	N/A
hsa-miR-105	SPINT3	ENST00000217428.6	serine peptidase inhibitor, Kunitz type, 3	5	1	0	1	0	0	-0.16	-0.16	N/A
hsa-miR-105	CSRP3	ENST00000265968.3	cysteine and glycine-rich protein 3 (cardiac LIM protein)	5	1	0	1	0	0	-0.16	-0.16	N/A
hsa-miR-105	AL590483.1	ENST00000598000.1	Uncharacterized protein; cDNA FLJ42623 fis, clone BRACE3015894	5	1	0	1	0	1	-0.16	-0.16	N/A
hsa-miR-105	REL	ENST00000295025.8	v-rel avian reticuloendotheliosis viral oncogene homolog	116	2	0	1	1	3	-0.16	-0.17	N/A
hsa-miR-105	DKK3	ENST00000396505.2	dickkopf WNT signaling pathway inhibitor 3	5725	2	1	1	0	4	-0.16	-0.21	N/A
hsa-miR-105	RNF8	ENST00000373479.4	ring finger protein 8, E3 ubiquitin protein ligase	301	2	2	0	0	0	-0.16	-0.2	N/A
hsa-miR-105	LDOC1	ENST00000370526.2	leucine zipper, down-regulated in cancer 1	14	1	0	1	0	0	-0.16	-0.17	N/A
hsa-miR-105	GLTSCR1L	ENST00000314073.5	GLTSCR1-like	59	4	1	0	3	2	-0.16	-0.16	N/A
hsa-miR-105	FAM72D	ENST00000400889.1	family with sequence similarity 72, member D	5	1	0	1	0	0	-0.16	-0.16	N/A
hsa-miR-105	C7orf33	ENST00000307003.2	chromosome 7 open reading frame 33	5	1	0	1	0	0	-0.16	-0.16	N/A
hsa-miR-105	FAM72B	ENST00000369390.3	family with sequence similarity 72, member B	5	1	0	1	0	0	-0.16	-0.16	N/A
hsa-miR-105	HOXA13	ENST00000222753.4	homeobox A13	328	3	1	0	2	4	-0.16	-0.17	N/A
hsa-miR-105	RIMBP2	ENST00000261655.4	RIMS binding protein 2	7	3	1	2	0	0	-0.16	-0.17	N/A
hsa-miR-105	HLA-DPB1	ENST00000418931.2	major histocompatibility complex, class II, DP beta 1	47	1	0	1	0	2	-0.16	-0.16	N/A
hsa-miR-105	RBM7	ENST00000540163.1	RNA binding motif protein 7	55	2	0	1	1	1	-0.16	-0.16	N/A
hsa-miR-105	FAT1	ENST00000441802.2	FAT atypical cadherin 1	39	1	0	1	0	0	-0.16	-0.18	N/A
hsa-miR-105	FCRL2	ENST00000361516.3	Fc receptor-like 2	5	1	0	1	0	0	-0.16	-0.16	N/A
hsa-miR-105	AMMECR1	ENST00000262844.5	Alport syndrome, mental retardation, midface hypoplasia and elliptocytosis chromosomal region gene 1	5	2	0	1	1	1	-0.16	-0.16	N/A
hsa-miR-105	FAM72A	ENST00000367128.3	family with sequence similarity 72, member A	5	1	0	1	0	0	-0.16	-0.16	N/A
hsa-miR-105	CCDC84	ENST00000334418.1	coiled-coil domain containing 84	5	1	0	0	1	0	-0.16	-0.16	N/A
hsa-miR-105	AC104472.1	ENST00000399242.2	CDNA FLJ26134 fis, clone TMS03713; Uncharacterized protein	5	1	0	1	0	1	-0.16	-0.16	N/A
hsa-miR-105	ZNF786	ENST00000316286.9	zinc finger protein 786	203	1	0	1	0	1	-0.16	-0.16	N/A
hsa-miR-105	FSD1L	ENST00000374710.3	fibronectin type III and SPRY domain containing 1-like	16	5	0	2	3	4	-0.16	-0.19	N/A
hsa-miR-105	GAA	ENST00000302262.3	glucosidase, alpha; acid	2742	1	0	1	0	0	-0.16	-0.16	N/A
hsa-miR-105	PDE12	ENST00000311180.8	phosphodiesterase 12	326	4	1	1	2	5	-0.16	-0.36	N/A
hsa-miR-105	OBSL1	ENST00000373873.4	obscurin-like 1	247	1	1	0	0	0	-0.16	-0.16	N/A
hsa-miR-105	C17orf80	ENST00000359042.2	chromosome 17 open reading frame 80	740	1	0	1	0	1	-0.16	-0.16	N/A
hsa-miR-105	ZNF418	ENST00000595830.1	zinc finger protein 418	8	1	0	1	0	0	-0.16	-0.16	N/A
hsa-miR-105	ABRACL	ENST00000367660.3	ABRA C-terminal like	3336	1	0	0	1	0	-0.16	-0.16	N/A
hsa-miR-105	ZBTB26	ENST00000373656.3	zinc finger and BTB domain containing 26	83	1	0	1	0	1	-0.16	-0.17	N/A
hsa-miR-105	NGEF	ENST00000264051.3	neuronal guanine nucleotide exchange factor	13	1	0	1	0	0	-0.16	-0.16	N/A
hsa-miR-105	CDK15	ENST00000450471.2	cyclin-dependent kinase 15	7	2	1	1	0	2	-0.16	-0.16	N/A
hsa-miR-105	TBX20	ENST00000408931.3	T-box 20	0	1	1	0	0	3	-0.16	-0.16	N/A
hsa-miR-105	PRR11	ENST00000262293.4	proline rich 11	56	2	0	1	1	2	-0.16	-0.17	N/A
hsa-miR-105	RFC5	ENST00000229043.3	replication factor C (activator 1) 5, 36.5kDa	1328	1	0	1	0	0	-0.16	-0.18	N/A
hsa-miR-105	CHRNA5	ENST00000559554.1	cholinergic receptor, nicotinic, alpha 5 (neuronal)	908	3	0	1	2	0	-0.16	-0.37	N/A
hsa-miR-105	SSPN	ENST00000242729.2	sarcospan	25	1	0	1	0	2	-0.16	-0.16	N/A
hsa-miR-105	C1orf131	ENST00000318906.2	chromosome 1 open reading frame 131	4176	1	0	1	0	1	-0.16	-0.16	N/A
hsa-miR-105	INTU	ENST00000335251.6	inturned planar cell polarity protein	105	5	0	3	2	4	-0.16	-0.24	N/A
hsa-miR-105	BCL10	ENST00000370580.1	B-cell CLL/lymphoma 10	2090	2	0	1	1	1	-0.16	-0.16	N/A
hsa-miR-105	LYRM2	ENST00000520318.1	LYR motif containing 2	305	2	0	2	0	1	-0.16	-0.16	N/A
hsa-miR-105	SFRP1	ENST00000220772.3	secreted frizzled-related protein 1	148	3	1	2	0	1	-0.16	-0.2	N/A
hsa-miR-105	RAB6A	ENST00000310653.6	RAB6A, member RAS oncogene family	9	2	1	0	1	1	-0.16	-0.28	N/A
hsa-miR-105	VSTM2A	ENST00000407838.3	V-set and transmembrane domain containing 2A	5	1	0	1	0	1	-0.16	-0.16	N/A
hsa-miR-105	LRRC16A	ENST00000329474.6	leucine rich repeat containing 16A	718	1	1	0	0	1	-0.16	-0.16	N/A
hsa-miR-105	ZNF532	ENST00000336078.4	zinc finger protein 532	5	3	1	0	2	1	-0.16	-0.16	N/A
hsa-miR-105	QSER1	ENST00000399302.2	glutamine and serine rich 1	34	3	1	1	1	2	-0.16	-0.19	N/A
hsa-miR-105	ERGIC1	ENST00000393784.3	endoplasmic reticulum-golgi intermediate compartment (ERGIC) 1	4614	1	0	1	0	1	-0.16	-0.17	N/A
hsa-miR-105	TMED10	ENST00000303575.4	transmembrane emp24-like trafficking protein 10 (yeast)	1753	2	0	2	0	2	-0.16	-0.24	N/A
hsa-miR-105	GIPC1	ENST00000393029.3	GIPC PDZ domain containing family, member 1	2934	1	1	0	0	0	-0.16	-0.16	N/A
hsa-miR-105	TMEM246	ENST00000374847.1	transmembrane protein 246	367	1	1	0	0	2	-0.16	-0.16	N/A
hsa-miR-105	RP2	ENST00000218340.3	retinitis pigmentosa 2 (X-linked recessive)	441	2	1	0	1	1	-0.16	-0.16	N/A
hsa-miR-105	PCNP	ENST00000296024.5	PEST proteolytic signal containing nuclear protein	944	1	0	1	0	2	-0.16	-0.16	N/A
hsa-miR-105	CCR1	ENST00000296140.3	chemokine (C-C motif) receptor 1	10	1	0	1	0	0	-0.15	-0.15	N/A
hsa-miR-105	F2RL1	ENST00000296677.4	coagulation factor II (thrombin) receptor-like 1	184	2	0	1	1	2	-0.15	-0.15	N/A
hsa-miR-105	CDC14A	ENST00000370125.2	cell division cycle 14A	123	2	1	0	1	0	-0.15	-0.15	N/A
hsa-miR-105	ANP32A	ENST00000465139.2	acidic (leucine-rich) nuclear phosphoprotein 32 family, member A	717	1	0	1	0	0	-0.15	-0.15	N/A
hsa-miR-105	AMPD3	ENST00000444303.2	adenosine monophosphate deaminase 3	5	1	0	0	1	1	-0.15	-0.15	N/A
hsa-miR-105	TRUB1	ENST00000298746.3	TruB pseudouridine (psi) synthase family member 1	1035	3	0	0	3	0	-0.15	-0.15	N/A
hsa-miR-105	RAPGEF2	ENST00000264431.4	Rap guanine nucleotide exchange factor (GEF) 2	484	2	0	2	0	0	-0.15	-0.15	N/A
hsa-miR-105	PTPRR	ENST00000440835.2	protein tyrosine phosphatase, receptor type, R	5	1	0	1	0	0	-0.15	-0.15	N/A
hsa-miR-105	GNG5P2	ENST00000372054.1	guanine nucleotide binding protein (G protein), gamma 5 pseudogene 2	5	1	0	0	1	0	-0.15	-0.15	N/A
hsa-miR-105	CDH7	ENST00000397968.2	cadherin 7, type 2	42	2	1	1	0	1	-0.15	-0.26	N/A
hsa-miR-105	CYB561D2	ENST00000425346.1	cytochrome b561 family, member D2	6	1	0	1	0	0	-0.15	-0.15	N/A
hsa-miR-105	PTTG1IP	ENST00000397887.3	pituitary tumor-transforming 1 interacting protein	1170	1	0	1	0	0	-0.15	-0.16	N/A
hsa-miR-105	HNRNPA3	ENST00000411529.2	heterogeneous nuclear ribonucleoprotein A3	329	1	0	1	0	3	-0.15	-0.18	N/A
hsa-miR-105	C1orf115	ENST00000294889.5	chromosome 1 open reading frame 115	180	1	0	1	0	0	-0.15	-0.17	N/A
hsa-miR-105	ZG16	ENST00000400752.4	zymogen granule protein 16	23	2	1	0	1	0	-0.15	-0.2	N/A
hsa-miR-105	SLCO2A1	ENST00000310926.4	solute carrier organic anion transporter family, member 2A1	113	1	1	0	0	2	-0.15	-0.16	N/A
hsa-miR-105	RNF144A	ENST00000320892.6	ring finger protein 144A	124	1	1	0	0	2	-0.15	-0.16	N/A
hsa-miR-105	KCTD15	ENST00000284006.6	potassium channel tetramerization domain containing 15	2483	3	0	2	1	0	-0.15	-0.17	N/A
hsa-miR-105	THUMPD1	ENST00000381337.2	THUMP domain containing 1	39	2	0	1	1	0	-0.15	-0.16	N/A
hsa-miR-105	RHOG	ENST00000351018.4	ras homolog family member G	58	1	0	1	0	0	-0.15	-0.15	N/A
hsa-miR-105	PLA2G2D	ENST00000375105.3	phospholipase A2, group IID	5	1	0	1	0	1	-0.15	-0.15	N/A
hsa-miR-105	GJD2	ENST00000290374.4	gap junction protein, delta 2, 36kDa	5	1	0	1	0	0	-0.15	-0.15	N/A
hsa-miR-105	PSMD5	ENST00000210313.3	proteasome (prosome, macropain) 26S subunit, non-ATPase, 5	3846	1	1	0	0	0	-0.15	-0.15	N/A
hsa-miR-105	CNOT11	ENST00000289382.3	CCR4-NOT transcription complex, subunit 11	830	1	0	1	0	0	-0.15	-0.18	N/A
hsa-miR-105	RWDD2A	ENST00000369724.4	RWD domain containing 2A	286	1	0	1	0	0	-0.15	-0.16	N/A
hsa-miR-105	PRPH2	ENST00000230381.5	peripherin 2 (retinal degeneration, slow)	5	2	1	1	0	0	-0.15	-0.22	N/A
hsa-miR-105	SPIN4	ENST00000374884.2	spindlin family, member 4	202	1	1	0	0	2	-0.15	-0.15	N/A
hsa-miR-105	TMEFF2	ENST00000392314.1	transmembrane protein with EGF-like and two follistatin-like domains 2	179	1	0	1	0	0	-0.15	-0.15	N/A
hsa-miR-105	ANKH	ENST00000284268.6	ANKH inorganic pyrophosphate transport regulator	770	1	1	0	0	3	-0.15	-0.24	N/A
hsa-miR-105	C18orf25	ENST00000282059.6	chromosome 18 open reading frame 25	688	3	0	1	2	2	-0.15	-0.15	N/A
hsa-miR-105	MYOM2	ENST00000262113.4	myomesin 2	9	2	0	1	1	2	-0.15	-0.17	N/A
hsa-miR-105	NLRP9	ENST00000332836.2	NLR family, pyrin domain containing 9	5	3	0	1	2	1	-0.15	-0.17	N/A
hsa-miR-105	C1QL3	ENST00000298943.3	complement component 1, q subcomponent-like 3	77	1	1	0	0	1	-0.15	-0.16	N/A
hsa-miR-105	STT3B	ENST00000295770.2	STT3B, subunit of the oligosaccharyltransferase complex (catalytic)	4458	1	1	0	0	1	-0.15	-0.18	N/A
hsa-miR-105	GAD1	ENST00000358196.3	glutamate decarboxylase 1 (brain, 67kDa)	16	1	0	1	0	1	-0.15	-0.15	N/A
hsa-miR-105	TCP10L2	ENST00000366832.2	t-complex 10-like 2	5	2	0	1	1	0	-0.15	-0.15	N/A
hsa-miR-105	C10orf11	ENST00000496424.2	chromosome 10 open reading frame 11	5	1	0	1	0	2	-0.15	-0.15	N/A
hsa-miR-105	PDE1A	ENST00000351439.5	phosphodiesterase 1A, calmodulin-dependent	379	1	0	1	0	0	-0.15	-0.15	N/A
hsa-miR-105	F11R	ENST00000368026.6	F11 receptor	2844	1	0	1	0	3	-0.15	-0.15	N/A
hsa-miR-105	KIF27	ENST00000297814.2	kinesin family member 27	18	1	1	0	0	0	-0.15	-0.21	N/A
hsa-miR-105	SC5D	ENST00000264027.4	sterol-C5-desaturase	1299	2	0	1	1	3	-0.15	-0.18	N/A
hsa-miR-105	MPP1	ENST00000369534.3	membrane protein, palmitoylated 1, 55kDa	2530	1	0	1	0	1	-0.15	-0.15	N/A
hsa-miR-105	CADM2	ENST00000383699.3	cell adhesion molecule 2	5	1	0	1	0	2	-0.15	-0.15	N/A
hsa-miR-105	RABGAP1L	ENST00000489615.1	RAB GTPase activating protein 1-like	364	1	0	1	0	3	-0.15	-0.15	N/A
hsa-miR-105	CNKSR2	ENST00000379510.3	connector enhancer of kinase suppressor of Ras 2	85	1	0	1	0	0	-0.15	-0.15	N/A
hsa-miR-105	MSL3	ENST00000312196.4	male-specific lethal 3 homolog (Drosophila)	9	1	0	1	0	0	-0.15	-0.15	N/A
hsa-miR-105	UBXN2B	ENST00000399598.2	UBX domain protein 2B	157	2	0	1	1	1	-0.15	-0.15	N/A
hsa-miR-105	LBR	ENST00000272163.4	lamin B receptor	1217	1	1	0	0	3	-0.15	-0.16	N/A
hsa-miR-105	RAB11FIP2	ENST00000355624.3	RAB11 family interacting protein 2 (class I)	449	2	0	1	1	2	-0.15	-0.15	N/A
hsa-miR-105	YTHDF3	ENST00000539294.1	YTH domain family, member 3	444	2	0	2	0	1	-0.15	-0.16	N/A
hsa-miR-105	MAP3K13	ENST00000448876.1	mitogen-activated protein kinase kinase kinase 13	226	1	1	0	0	0	-0.15	-0.15	N/A
hsa-miR-105	CTCF	ENST00000264010.4	CCCTC-binding factor (zinc finger protein)	1037	1	1	0	0	0	-0.15	-0.15	N/A
hsa-miR-105	VPS52	ENST00000482399.1	vacuolar protein sorting 52 homolog (S. cerevisiae)	124	2	0	1	1	0	-0.15	-0.15	N/A
hsa-miR-105	CAB39L	ENST00000355854.4	calcium binding protein 39-like	12	1	0	0	1	1	-0.15	-0.15	N/A
hsa-miR-105	SLC23A2	ENST00000338244.1	solute carrier family 23 (ascorbic acid transporter), member 2	121	4	0	2	2	0	-0.15	-0.17	N/A
hsa-miR-105	REST	ENST00000309042.7	RE1-silencing transcription factor	31	3	1	1	1	2	-0.15	-0.2	N/A
hsa-miR-105	PILRB	ENST00000452089.1	paired immunoglobin-like type 2 receptor beta	218	1	0	1	0	0	-0.15	-0.15	N/A
hsa-miR-105	DENND1C	ENST00000381480.2	DENN/MADD domain containing 1C	5	1	0	1	0	0	-0.15	-0.15	N/A
hsa-miR-105	CASP8	ENST00000392259.2	caspase 8, apoptosis-related cysteine peptidase	64	1	0	1	0	0	-0.15	-0.15	N/A
hsa-miR-105	RECK	ENST00000377966.3	reversion-inducing-cysteine-rich protein with kazal motifs	10	1	0	1	0	1	-0.15	-0.15	N/A
hsa-miR-105	PPAP2C	ENST00000269812.3	phosphatidic acid phosphatase type 2C	421	1	0	1	0	0	-0.15	-0.15	N/A
hsa-miR-105	ANKRD34A	ENST00000323397.4	ankyrin repeat domain 34A	6	1	0	1	0	0	-0.15	-0.15	N/A
hsa-miR-105	CCDC141	ENST00000409284.1	coiled-coil domain containing 141	5	1	0	0	1	3	-0.15	-0.15	N/A
hsa-miR-105	ZNF226	ENST00000588883.1	zinc finger protein 226	327	3	0	1	2	2	-0.15	-0.17	N/A
hsa-miR-105	RAB27A	ENST00000396307.2	RAB27A, member RAS oncogene family	181	1	1	0	0	1	-0.15	-0.15	N/A
hsa-miR-105	MIER1	ENST00000357692.2	mesoderm induction early response 1, transcriptional regulator	950	3	0	1	2	1	-0.15	-0.15	N/A
hsa-miR-105	ODC1	ENST00000234111.4	ornithine decarboxylase 1	999	1	0	1	0	1	-0.14	-0.14	N/A
hsa-miR-105	ART4	ENST00000228936.4	ADP-ribosyltransferase 4	5	3	2	0	1	0	-0.14	-0.14	N/A
hsa-miR-105	SLC17A6	ENST00000263160.3	solute carrier family 17 (vesicular glutamate transporter), member 6	5	1	0	1	0	1	-0.14	-0.14	N/A
hsa-miR-105	GPR85	ENST00000297146.3	G protein-coupled receptor 85	21	2	0	2	0	2	-0.14	-0.16	N/A
hsa-miR-105	GPC4	ENST00000370828.3	glypican 4	542	2	0	1	1	3	-0.14	-0.15	N/A
hsa-miR-105	ENC1	ENST00000302351.4	ectodermal-neural cortex 1 (with BTB domain)	57	2	1	1	0	2	-0.14	-0.15	N/A
hsa-miR-105	HSPB3	ENST00000302005.1	heat shock 27kDa protein 3	5	2	0	1	1	1	-0.14	-0.25	N/A
hsa-miR-105	TP53INP2	ENST00000374810.3	tumor protein p53 inducible nuclear protein 2	12	2	1	1	0	0	-0.14	-0.14	N/A
hsa-miR-105	ZFP69B	ENST00000484445.1	ZFP69 zinc finger protein B	176	1	1	0	0	2	-0.14	-0.14	N/A
hsa-miR-105	SPCS2	ENST00000263672.6	signal peptidase complex subunit 2 homolog (S. cerevisiae)	28	1	0	1	0	0	-0.14	-0.14	N/A
hsa-miR-105	CD69	ENST00000228434.3	CD69 molecule	5	1	0	1	0	0	-0.14	-0.14	N/A
hsa-miR-105	CCND2	ENST00000261254.3	cyclin D2	66	1	0	1	0	2	-0.14	-0.14	N/A
hsa-miR-105	ITPR1	ENST00000302640.8	inositol 1,4,5-trisphosphate receptor, type 1	1022	1	0	1	0	4	-0.14	-0.2	N/A
hsa-miR-105	C4orf32	ENST00000309733.5	chromosome 4 open reading frame 32	325	3	0	2	1	7	-0.14	-0.36	N/A
hsa-miR-105	TIMM10B	ENST00000254616.6	translocase of inner mitochondrial membrane 10 homolog B (yeast)	290	1	0	1	0	1	-0.14	-0.17	N/A
hsa-miR-105	GPR111	ENST00000398742.2	G protein-coupled receptor 111	5	2	1	1	0	1	-0.14	-0.14	N/A
hsa-miR-105	MAPK10	ENST00000395169.3	mitogen-activated protein kinase 10	5	1	1	0	0	2	-0.14	-0.14	N/A
hsa-miR-105	C12orf74	ENST00000544406.2	chromosome 12 open reading frame 74	5	2	0	1	1	0	-0.14	-0.14	N/A
hsa-miR-105	FAM98A	ENST00000403368.1	family with sequence similarity 98, member A	89	1	0	1	0	0	-0.14	-0.14	N/A
hsa-miR-105	HRCT1	ENST00000354323.2	histidine rich carboxyl terminus 1	13	1	0	1	0	0	-0.14	-0.14	N/A
hsa-miR-105	RNASEH2B	ENST00000336617.3	ribonuclease H2, subunit B	131	1	0	1	0	3	-0.14	-0.27	N/A
hsa-miR-105	KRTAP13-3	ENST00000390690.2	keratin associated protein 13-3	5	1	0	0	1	0	-0.14	-0.14	N/A
hsa-miR-105	MRPL1	ENST00000315567.8	mitochondrial ribosomal protein L1	1407	1	0	0	1	0	-0.14	-0.14	N/A
hsa-miR-105	ZFY	ENST00000383052.1	zinc finger protein, Y-linked	5	2	0	1	1	1	-0.14	-0.14	N/A
hsa-miR-105	ARHGAP17	ENST00000441763.2	Rho GTPase activating protein 17	1337	1	0	1	0	0	-0.14	-0.14	N/A
hsa-miR-105	ZIC3	ENST00000287538.5	Zic family member 3	9	1	1	0	0	1	-0.14	-0.14	N/A
hsa-miR-105	SIGLEC14	ENST00000360844.6	sialic acid binding Ig-like lectin 14	5	1	0	1	0	0	-0.14	-0.14	N/A
hsa-miR-105	DNAH14	ENST00000366848.1	dynein, axonemal, heavy chain 14	221	1	0	1	0	1	-0.14	-0.25	N/A
hsa-miR-105	XIAP	ENST00000371199.3	X-linked inhibitor of apoptosis	153	2	0	2	0	3	-0.14	-0.17	N/A
hsa-miR-105	MAP4K2	ENST00000294066.2	mitogen-activated protein kinase kinase kinase kinase 2	181	1	0	1	0	1	-0.14	-0.14	N/A
hsa-miR-105	TMEM236	ENST00000480516.1		5	3	0	1	2	1	-0.14	-0.14	N/A
hsa-miR-105	GPR55	ENST00000392040.1	G protein-coupled receptor 55	5	2	0	2	0	0	-0.14	-0.14	N/A
hsa-miR-105	TMEM132B	ENST00000299308.3	transmembrane protein 132B	5	6	3	2	1	3	-0.14	-0.14	N/A
hsa-miR-105	TMEM236	ENST00000377495.1	transmembrane protein 236	5	3	0	1	2	1	-0.14	-0.14	N/A
hsa-miR-105	NASP	ENST00000350030.3	nuclear autoantigenic sperm protein (histone-binding)	8	1	1	0	0	0	-0.14	-0.14	N/A
hsa-miR-105	C14orf23	ENST00000399387.4	chromosome 14 open reading frame 23	5	2	0	1	1	1	-0.14	-0.15	N/A
hsa-miR-105	ADPRH	ENST00000478399.1	ADP-ribosylarginine hydrolase	5	2	0	1	1	2	-0.14	-0.14	N/A
hsa-miR-105	LRP2BP	ENST00000362004.3	LRP2 binding protein	5	2	1	0	1	2	-0.14	-0.14	N/A
hsa-miR-105	TEX9	ENST00000558083.2	testis expressed 9	10	2	0	1	1	1	-0.14	-0.14	N/A
hsa-miR-105	TLK1	ENST00000431350.2	tousled-like kinase 1	200	2	1	1	0	3	-0.14	-0.15	N/A
hsa-miR-105	GPR156	ENST00000464295.1	G protein-coupled receptor 156	12	4	1	1	2	0	-0.14	-0.16	N/A
hsa-miR-105	IGF2BP3	ENST00000258729.3	insulin-like growth factor 2 mRNA binding protein 3	30	1	0	1	0	1	-0.14	-0.2	N/A
hsa-miR-105	CCRL2	ENST00000399036.3	chemokine (C-C motif) receptor-like 2	5	1	0	1	0	2	-0.14	-0.14	N/A
hsa-miR-105	ZNF189	ENST00000374861.3	zinc finger protein 189	202	1	1	0	0	2	-0.14	-0.14	N/A
hsa-miR-105	MBOAT4	ENST00000320542.3	membrane bound O-acyltransferase domain containing 4	54	1	0	0	1	0	-0.14	-0.14	N/A
hsa-miR-105	SRSF3	ENST00000373715.6	serine/arginine-rich splicing factor 3	2593	2	0	0	2	4	-0.14	-0.16	N/A
hsa-miR-105	ETV1	ENST00000430479.1	ets variant 1	160	2	0	2	0	4	-0.14	-0.17	N/A
hsa-miR-105	NKX3-2	ENST00000382438.5	NK3 homeobox 2	36	1	0	1	0	0	-0.14	-0.2	N/A
hsa-miR-105	STX12	ENST00000373943.4	syntaxin 12	1082	2	1	1	0	1	-0.14	-0.15	N/A
hsa-miR-105	CUL4B	ENST00000371322.5	cullin 4B	150	1	0	1	0	0	-0.14	-0.14	N/A
hsa-miR-105	SCD5	ENST00000319540.4	stearoyl-CoA desaturase 5	1181	1	0	1	0	0	-0.14	-0.14	N/A
hsa-miR-105	PAK2	ENST00000327134.3	p21 protein (Cdc42/Rac)-activated kinase 2	145	2	0	1	1	1	-0.14	-0.14	N/A
hsa-miR-105	ANO6	ENST00000320560.8	anoctamin 6	2262	2	0	1	1	0	-0.14	-0.14	N/A
hsa-miR-105	SIAH3	ENST00000400405.2	siah E3 ubiquitin protein ligase family member 3	5	2	0	2	0	0	-0.14	-0.14	N/A
hsa-miR-105	PRND	ENST00000305817.2	prion protein 2 (dublet)	5	1	0	1	0	1	-0.14	-0.14	N/A
hsa-miR-105	CA10	ENST00000570565.1	carbonic anhydrase X	5	1	0	1	0	2	-0.14	-0.14	N/A
hsa-miR-105	CHIC2	ENST00000263921.3	cysteine-rich hydrophobic domain 2	2509	1	0	0	1	1	-0.14	-0.16	N/A
hsa-miR-105	VPS41	ENST00000310301.4	vacuolar protein sorting 41 homolog (S. cerevisiae)	163	3	0	2	1	0	-0.14	-0.14	N/A
hsa-miR-105	CXorf31	ENST00000377879.3	chromosome X open reading frame 31	5	1	0	0	1	0	-0.14	-0.14	N/A
hsa-miR-105	CASP3	ENST00000393585.2	caspase 3, apoptosis-related cysteine peptidase	43	1	0	1	0	0	-0.14	-0.14	N/A
hsa-miR-105	SLCO5A1	ENST00000260126.4	solute carrier organic anion transporter family, member 5A1	9	1	0	1	0	2	-0.14	-0.14	N/A
hsa-miR-105	DNAJC3	ENST00000602402.1	DnaJ (Hsp40) homolog, subfamily C, member 3	125	2	1	1	0	1	-0.14	-0.16	N/A
hsa-miR-105	CCDC3	ENST00000378825.3	coiled-coil domain containing 3	16	2	0	1	1	0	-0.14	-0.14	N/A
hsa-miR-105	APOLD1	ENST00000356591.4	apolipoprotein L domain containing 1	27	2	0	0	2	0	-0.14	-0.14	N/A
hsa-miR-105	PTPN20B	ENST00000331650.4	protein tyrosine phosphatase, non-receptor type 20B	5	1	1	0	0	1	-0.14	-0.14	N/A
hsa-miR-105	PTPN20A	ENST00000395721.2	protein tyrosine phosphatase, non-receptor type 20A	5	1	1	0	0	1	-0.14	-0.14	N/A
hsa-miR-105	ATF7IP2	ENST00000396559.1	activating transcription factor 7 interacting protein 2	50	1	0	1	0	2	-0.14	-0.14	N/A
hsa-miR-105	MMD2	ENST00000406755.1	monocyte to macrophage differentiation-associated 2	5	2	0	2	0	1	-0.14	-0.14	N/A
hsa-miR-105	TMEM200A	ENST00000296978.3	transmembrane protein 200A	1609	1	0	1	0	1	-0.14	-0.14	N/A
hsa-miR-105	CXorf61	ENST00000371894.4	chromosome X open reading frame 61	99	1	0	0	1	0	-0.14	-0.14	N/A
hsa-miR-105	MAPK1	ENST00000215832.6	mitogen-activated protein kinase 1	630	4	0	3	1	3	-0.14	-0.21	N/A
hsa-miR-105	C17orf105	ENST00000449302.3	chromosome 17 open reading frame 105	5	1	0	1	0	0	-0.14	-0.14	N/A
hsa-miR-105	KIF14	ENST00000367350.4	kinesin family member 14	451	1	1	0	0	3	-0.14	-0.14	N/A
hsa-miR-105	ZNF624	ENST00000311331.7	zinc finger protein 624	167	1	0	1	0	0	-0.14	-0.14	N/A
hsa-miR-105	MARCH1	ENST00000274056.7	membrane-associated ring finger (C3HC4) 1, E3 ubiquitin protein ligase	5	2	0	1	1	1	-0.14	-0.14	N/A
hsa-miR-105	KRTAP20-2	ENST00000330798.2	keratin associated protein 20-2	45	1	0	0	1	0	-0.14	-0.15	N/A
hsa-miR-105	CMBL	ENST00000296658.3	carboxymethylenebutenolidase homolog (Pseudomonas)	2602	3	0	0	3	2	-0.13	-0.14	N/A
hsa-miR-105	PAXBP1	ENST00000331923.4	PAX3 and PAX7 binding protein 1	340	1	1	0	0	0	-0.13	-0.23	N/A
hsa-miR-105	COL5A2	ENST00000374866.3	collagen, type V, alpha 2	4327	1	0	1	0	2	-0.13	-0.19	N/A
hsa-miR-105	FRRS1	ENST00000287474.5	ferric-chelate reductase 1	97	2	0	1	1	1	-0.13	-0.15	N/A
hsa-miR-105	NXPE3	ENST00000422132.1	neurexophilin and PC-esterase domain family, member 3	630	2	0	1	1	1	-0.13	-0.16	N/A
hsa-miR-105	DPY19L3	ENST00000586987.1	dpy-19-like 3 (C. elegans)	146	3	1	2	0	0	-0.13	-0.19	N/A
hsa-miR-105	MAL2	ENST00000276681.6	mal, T-cell differentiation protein 2 (gene/pseudogene)	2056	1	0	0	1	0	-0.13	-0.15	N/A
hsa-miR-105	RNF170	ENST00000534961.1	ring finger protein 170	203	4	0	1	3	1	-0.13	-0.26	N/A
hsa-miR-105	CLVS2	ENST00000275162.5	clavesin 2	19	3	2	0	1	3	-0.13	-0.32	N/A
hsa-miR-105	TRIM24	ENST00000343526.4	tripartite motif containing 24	182	2	2	0	0	3	-0.13	-0.17	N/A
hsa-miR-105	KIRREL2	ENST00000360202.5	kin of IRRE like 2 (Drosophila)	5	1	0	1	0	1	-0.13	-0.13	N/A
hsa-miR-105	ITGA6	ENST00000375221.2	integrin, alpha 6	1328	1	1	0	0	0	-0.13	-0.13	N/A
hsa-miR-105	AKT1	ENST00000554581.1	v-akt murine thymoma viral oncogene homolog 1	214	1	1	0	0	0	-0.13	-0.13	N/A
hsa-miR-105	LPP	ENST00000312675.4	LIM domain containing preferred translocation partner in lipoma	1894	2	0	0	2	5	-0.13	-0.13	N/A
hsa-miR-105	SMIM14	ENST00000295958.5	small integral membrane protein 14	601	1	0	1	0	1	-0.13	-0.18	N/A
hsa-miR-105	TOMM6	ENST00000398884.3	translocase of outer mitochondrial membrane 6 homolog (yeast)	2735	1	0	0	1	1	-0.13	-0.13	N/A
hsa-miR-105	SOX9	ENST00000245479.2	SRY (sex determining region Y)-box 9	2595	1	0	1	0	3	-0.13	-0.14	N/A
hsa-miR-105	POLR3F	ENST00000377603.4	polymerase (RNA) III (DNA directed) polypeptide F, 39 kDa	47	1	1	0	0	0	-0.13	-0.15	N/A
hsa-miR-105	KRT35	ENST00000246639.2	keratin 35	5	1	0	1	0	0	-0.13	-0.13	N/A
hsa-miR-105	COX7C	ENST00000509578.1	cytochrome c oxidase subunit VIIc	387	1	0	1	0	1	-0.13	-0.13	N/A
hsa-miR-105	ZNF470	ENST00000330619.8	zinc finger protein 470	12	3	0	3	0	1	-0.13	-0.14	N/A
hsa-miR-105	MIS18BP1	ENST00000310806.4	MIS18 binding protein 1	74	1	0	1	0	0	-0.13	-0.17	N/A
hsa-miR-105	GREM2	ENST00000318160.4	gremlin 2, DAN family BMP antagonist	631	1	0	1	0	0	-0.13	-0.13	N/A
hsa-miR-105	PAN3	ENST00000282391.5	PAN3 poly(A) specific ribonuclease subunit homolog (S. cerevisiae)	361	1	1	0	0	3	-0.13	-0.13	N/A
hsa-miR-105	ICAM1	ENST00000264832.3	intercellular adhesion molecule 1	861	1	0	1	0	2	-0.13	-0.17	N/A
hsa-miR-105	ARL5C	ENST00000269586.7	ADP-ribosylation factor-like 5C	2	1	1	0	0	1	-0.13	-0.13	N/A
hsa-miR-105	CCL4	ENST00000394495.1	chemokine (C-C motif) ligand 4	5	1	0	0	1	0	-0.13	-0.13	N/A
hsa-miR-105	RNASE6	ENST00000304677.2	ribonuclease, RNase A family, k6	5	1	0	0	1	0	-0.13	-0.13	N/A
hsa-miR-105	AADACL2	ENST00000356517.3	arylacetamide deacetylase-like 2	5	1	0	0	1	2	-0.13	-0.13	N/A
hsa-miR-105	CCNT1	ENST00000261900.3	cyclin T1	86	1	0	0	1	2	-0.13	-0.19	N/A
hsa-miR-105	USP40	ENST00000450966.1	ubiquitin specific peptidase 40	74	2	0	1	1	0	-0.13	-0.14	N/A
hsa-miR-105	RB1CC1	ENST00000025008.5	RB1-inducible coiled-coil 1	621	1	0	1	0	0	-0.13	-0.14	N/A
hsa-miR-105	MAP3K7CL	ENST00000341618.4	MAP3K7 C-terminal like	87	1	0	1	0	1	-0.13	-0.14	N/A
hsa-miR-105	MTMR10	ENST00000435680.1	myotubularin related protein 10	30	2	0	1	1	1	-0.13	-0.14	N/A
hsa-miR-105	NUP50	ENST00000347635.4	nucleoporin 50kDa	57	5	0	2	3	0	-0.13	-0.24	N/A
hsa-miR-105	FBXO42	ENST00000375592.3	F-box protein 42	854	1	0	1	0	2	-0.13	-0.17	N/A
hsa-miR-105	SOCS5	ENST00000306503.5	suppressor of cytokine signaling 5	72	2	0	1	1	1	-0.13	-0.14	N/A
hsa-miR-105	ZNF41	ENST00000313116.7	zinc finger protein 41	86	1	1	0	0	5	-0.13	-0.13	N/A
hsa-miR-105	FPGT	ENST00000370894.5	fucose-1-phosphate guanylyltransferase	108	2	0	1	1	1	-0.13	-0.23	N/A
hsa-miR-105	HPS3	ENST00000296051.2	Hermansky-Pudlak syndrome 3	60	1	1	0	0	1	-0.13	-0.13	N/A
hsa-miR-105	KLHL15	ENST00000328046.8	kelch-like family member 15	42	3	0	2	1	4	-0.13	-0.14	N/A
hsa-miR-105	DCTN5	ENST00000300087.2	dynactin 5 (p25)	764	5	1	3	1	2	-0.13	-0.14	N/A
hsa-miR-105	SV2C	ENST00000502798.2	synaptic vesicle glycoprotein 2C	30	3	1	2	0	3	-0.13	-0.14	N/A
hsa-miR-105	REV3L	ENST00000368802.3	REV3-like, polymerase (DNA directed), zeta, catalytic subunit	9	2	0	1	1	1	-0.13	-0.13	N/A
hsa-miR-105	CEACAM5	ENST00000221992.6	carcinoembryonic antigen-related cell adhesion molecule 5	5	2	0	1	1	0	-0.13	-0.14	N/A
hsa-miR-105	SPTSSA	ENST00000298130.4	serine palmitoyltransferase, small subunit A	27	1	0	1	0	1	-0.13	-0.21	N/A
hsa-miR-105	CASP12	ENST00000447913.1	caspase 12 (gene/pseudogene)	5	1	0	0	1	0	-0.13	-0.13	N/A
hsa-miR-105	POU2F1	ENST00000367866.2	POU class 2 homeobox 1	83	2	0	1	1	4	-0.13	-0.14	N/A
hsa-miR-105	CTDSPL	ENST00000443503.2	CTD (carboxy-terminal domain, RNA polymerase II, polypeptide A) small phosphatase-like	372	3	1	1	1	2	-0.13	-0.16	N/A
hsa-miR-105	RGS12	ENST00000538395.1	regulator of G-protein signaling 12	635	2	0	1	1	0	-0.13	-0.14	N/A
hsa-miR-105	RGS9	ENST00000449996.3	regulator of G-protein signaling 9	22	2	0	1	1	0	-0.13	-0.13	N/A
hsa-miR-105	SAMD12	ENST00000409003.4	sterile alpha motif domain containing 12	57	2	1	1	0	2	-0.13	-0.13	N/A
hsa-miR-105	CASC3	ENST00000264645.7	cancer susceptibility candidate 3	493	2*	0	1	0	1	-0.13	-0.13	N/A
hsa-miR-105	AOC3	ENST00000591562.1	amine oxidase, copper containing 3	59	1	0	1	0	1	-0.13	-0.13	N/A
hsa-miR-105	ITGB6	ENST00000283249.2	integrin, beta 6	5	2	1	0	1	2	-0.13	-0.13	N/A
hsa-miR-105	FBXO30	ENST00000237281.4	F-box protein 30	224	3	0	2	1	3	-0.13	-0.16	N/A
hsa-miR-105	IPO11	ENST00000409534.1	importin 11	202	4	0	1	3	0	-0.13	-0.41	N/A
hsa-miR-105	PARP14	ENST00000474629.2	poly (ADP-ribose) polymerase family, member 14	502	1	1	0	0	1	-0.13	-0.13	N/A
hsa-miR-105	HRH4	ENST00000256906.4	histamine receptor H4	5	1	0	1	0	0	-0.13	-0.13	N/A
hsa-miR-105	DIAPH2	ENST00000324765.8	diaphanous-related formin 2	91	1	0	1	0	3	-0.13	-0.13	N/A
hsa-miR-105	EIF4E3	ENST00000425534.3	eukaryotic translation initiation factor 4E family member 3	475	4	0	2	2	2	-0.13	-0.26	N/A
hsa-miR-105	INPP4B	ENST00000513000.1	inositol polyphosphate-4-phosphatase, type II, 105kDa	43	6	0	5	1	3	-0.13	-0.26	N/A
hsa-miR-105	SLC28A1	ENST00000338602.2	solute carrier family 28 (concentrative nucleoside transporter), member 1	5	3	0	1	2	1	-0.13	-0.24	N/A
hsa-miR-105	PTPN13	ENST00000436978.1	protein tyrosine phosphatase, non-receptor type 13 (APO-1/CD95 (Fas)-associated phosphatase)	97	1	1	0	0	0	-0.13	-0.13	N/A
hsa-miR-105	ENPP4	ENST00000321037.4	ectonucleotide pyrophosphatase/phosphodiesterase 4 (putative)	114	2	0	1	1	1	-0.13	-0.13	N/A
hsa-miR-105	CCND3	ENST00000372991.4	cyclin D3	271	1	0	1	0	0	-0.13	-0.13	N/A
hsa-miR-105	GRID2	ENST00000282020.4	glutamate receptor, ionotropic, delta 2	5	2	0	1	1	0	-0.13	-0.13	N/A
hsa-miR-105	ELOVL2	ENST00000354666.3	ELOVL fatty acid elongase 2	99	2	1	0	1	2	-0.13	-0.13	N/A
hsa-miR-105	BUB1	ENST00000535254.1	BUB1 mitotic checkpoint serine/threonine kinase	515	2	0	2	0	2	-0.13	-0.39	N/A
hsa-miR-105	COPS8	ENST00000354371.2	COP9 signalosome subunit 8	1979	2	0	1	1	3	-0.13	-0.35	N/A
hsa-miR-105	COQ5	ENST00000288532.6	coenzyme Q5 homolog, methyltransferase (S. cerevisiae)	295	2	0	1	1	0	-0.12	-0.12	N/A
hsa-miR-105	CENPN	ENST00000305850.5	centromere protein N	532	1	1	0	0	0	-0.12	-0.14	N/A
hsa-miR-105	ENPP5	ENST00000371383.2	ectonucleotide pyrophosphatase/phosphodiesterase 5 (putative)	15	3	1	2	0	2	-0.12	-0.32	N/A
hsa-miR-105	LDHA	ENST00000227157.4	lactate dehydrogenase A	375	1	0	1	0	0	-0.12	-0.13	N/A
hsa-miR-105	PCMT1	ENST00000367384.2	protein-L-isoaspartate (D-aspartate) O-methyltransferase	573	1	0	1	0	0	-0.12	-0.19	N/A
hsa-miR-105	NIPAL1	ENST00000295461.5	NIPA-like domain containing 1	137	3	1	0	2	1	-0.12	-0.13	N/A
hsa-miR-105	TMEM56	ENST00000370203.4	transmembrane protein 56	113	2	1	1	0	1	-0.12	-0.19	N/A
hsa-miR-105	ENTPD5	ENST00000334696.6	ectonucleoside triphosphate diphosphohydrolase 5	105	2	0	2	0	2	-0.12	-0.17	N/A
hsa-miR-105	C7	ENST00000313164.9	complement component 7	5	5	1	3	1	4	-0.12	-0.19	N/A
hsa-miR-105	GOLGA8B	ENST00000342314.5	golgin A8 family, member B	170	2	0	1	1	0	-0.12	-0.12	N/A
hsa-miR-105	ZNF107	ENST00000344930.3	zinc finger protein 107	209	1	0	1	0	0	-0.12	-0.12	N/A
hsa-miR-105	GNG5	ENST00000370645.4	guanine nucleotide binding protein (G protein), gamma 5	3132	1	0	0	1	0	-0.12	-0.12	N/A
hsa-miR-105	NECAP1	ENST00000339754.5	NECAP endocytosis associated 1	13	1	1	0	0	1	-0.12	-0.12	N/A
hsa-miR-105	NNAT	ENST00000062104.2	neuronatin	5	1	0	1	0	0	-0.12	-0.12	N/A
hsa-miR-105	GJA1	ENST00000282561.3	gap junction protein, alpha 1, 43kDa	1732	1	0	1	0	0	-0.12	-0.12	N/A
hsa-miR-105	FAM65B	ENST00000259698.4	family with sequence similarity 65, member B	7	1	0	1	0	0	-0.12	-0.12	N/A
hsa-miR-105	NEK7	ENST00000367385.4	NIMA-related kinase 7	12	3	0	1	2	0	-0.12	-0.21	N/A
hsa-miR-105	ITGBL1	ENST00000545560.2	integrin, beta-like 1 (with EGF-like repeat domains)	106	2	0	1	1	0	-0.12	-0.12	N/A
hsa-miR-105	ARL10	ENST00000310389.5	ADP-ribosylation factor-like 10	236	6	1	2	3	2	-0.12	-0.14	N/A
hsa-miR-105	NCOA5	ENST00000290231.6	nuclear receptor coactivator 5	231	2	0	2	0	0	-0.12	-0.14	N/A
hsa-miR-105	CHIC1	ENST00000373504.6	cysteine-rich hydrophobic domain 1	16	1	0	1	0	1	-0.12	-0.12	N/A
hsa-miR-105	CCT4	ENST00000394440.3	chaperonin containing TCP1, subunit 4 (delta)	153	1	0	1	0	0	-0.12	-0.12	N/A
hsa-miR-105	IL5RA	ENST00000446632.2	interleukin 5 receptor, alpha	5	2	0	1	1	1	-0.12	-0.14	N/A
hsa-miR-105	AFF2	ENST00000370460.2	AF4/FMR2 family, member 2	8	1	1	0	0	5	-0.12	-0.12	N/A
hsa-miR-105	NRXN1	ENST00000342183.5	neurexin 1	5	2	2	0	0	0	-0.12	-0.12	N/A
hsa-miR-105	UTP6	ENST00000261708.4	UTP6, small subunit (SSU) processome component, homolog (yeast)	125	1	0	1	0	1	-0.12	-0.14	N/A
hsa-miR-105	EIF4EBP2	ENST00000373218.4	eukaryotic translation initiation factor 4E binding protein 2	690	2	0	1	1	3	-0.12	-0.16	N/A
hsa-miR-105	LDHC	ENST00000546146.1	lactate dehydrogenase C	53	1	0	0	1	0	-0.12	-0.14	N/A
hsa-miR-105	AGO2	ENST00000220592.5	argonaute RISC catalytic component 2	350	2	0	1	1	2	-0.12	-1.16	N/A
hsa-miR-105	ZNF10	ENST00000248211.6	zinc finger protein 10	96	2	1	0	1	1	-0.12	-0.14	N/A
hsa-miR-105	CAV3	ENST00000343849.2	caveolin 3	5	2	0	1	1	1	-0.12	-0.12	N/A
hsa-miR-105	BRE	ENST00000379632.2	brain and reproductive organ-expressed (TNFRSF1A modulator)	880	1	0	1	0	0	-0.12	-0.12	N/A
hsa-miR-105	DPP10	ENST00000410059.1	dipeptidyl-peptidase 10 (non-functional)	5	1	1	0	0	1	-0.12	-0.12	N/A
hsa-miR-105	MDGA2	ENST00000426342.1	MAM domain containing glycosylphosphatidylinositol anchor 2	5	2	0	1	1	0	-0.12	-0.12	N/A
hsa-miR-105	SLC39A14	ENST00000381237.1	solute carrier family 39 (zinc transporter), member 14	2413	3	0	1	2	1	-0.12	-0.12	N/A
hsa-miR-105	GOLGA8A	ENST00000360553.3	golgin A8 family, member A	2264	2	0	1	1	0	-0.12	-0.12	N/A
hsa-miR-105	WNK3	ENST00000375169.3	WNK lysine deficient protein kinase 3	55	1	0	0	1	1	-0.12	-0.12	N/A
hsa-miR-105	DYNC2H1	ENST00000375735.2	dynein, cytoplasmic 2, heavy chain 1	148	1	0	0	1	1	-0.12	-0.16	N/A
hsa-miR-105	RPL7	ENST00000396467.1	ribosomal protein L7	271	1	0	1	0	0	-0.12	-0.22	N/A
hsa-miR-105	GOSR1	ENST00000225724.5	golgi SNAP receptor complex member 1	668	2	1	1	0	0	-0.12	-0.27	N/A
hsa-miR-105	TSKU	ENST00000333090.4	tsukushi, small leucine rich proteoglycan	293	2	0	1	1	2	-0.12	-0.19	N/A
hsa-miR-105	HLF	ENST00000226067.5	hepatic leukemia factor	15	1	1	0	0	0	-0.12	-0.12	N/A
hsa-miR-105	VEPH1	ENST00000494677.1	ventricular zone expressed PH domain-containing 1	14	1	0	0	1	1	-0.12	-0.12	N/A
hsa-miR-105	ZBTB10	ENST00000430430.1	zinc finger and BTB domain containing 10	113	1	0	1	0	3	-0.12	-0.12	N/A
hsa-miR-105	ENPEP	ENST00000265162.5	glutamyl aminopeptidase (aminopeptidase A)	10	1	0	1	0	0	-0.12	-0.12	N/A
hsa-miR-105	PHF17	ENST00000226319.6	PHD finger protein 17	1393	1	0	1	0	3	-0.12	-0.12	N/A
hsa-miR-105	PPM1L	ENST00000498165.1	protein phosphatase, Mg2+/Mn2+ dependent, 1L	59	4	0	3	1	4	-0.12	-0.17	N/A
hsa-miR-105	FBXO32	ENST00000517956.1	F-box protein 32	500	2	0	2	0	3	-0.12	-0.13	N/A
hsa-miR-105	C12orf4	ENST00000261250.3	chromosome 12 open reading frame 4	37	2	1	1	0	1	-0.12	-0.16	N/A
hsa-miR-105	KIAA1430	ENST00000458385.2	KIAA1430	75	1	1	0	0	2	-0.12	-0.13	N/A
hsa-miR-105	PDE1B	ENST00000243052.3	phosphodiesterase 1B, calmodulin-dependent	6	1	0	1	0	0	-0.12	-0.12	N/A
hsa-miR-105	RPS6KC1	ENST00000366960.3	ribosomal protein S6 kinase, 52kDa, polypeptide 1	57	1	0	1	0	2	-0.12	-0.12	N/A
hsa-miR-105	CREBL2	ENST00000228865.2	cAMP responsive element binding protein-like 2	218	3	1	0	2	0	-0.12	-0.29	N/A
hsa-miR-105	DUSP16	ENST00000298573.4	dual specificity phosphatase 16	444	1	1	0	0	0	-0.12	-0.12	N/A
hsa-miR-105	YAF2	ENST00000327791.4	YY1 associated factor 2	413	2	0	1	1	1	-0.12	-0.26	N/A
hsa-miR-105	PDE4D	ENST00000340635.6	phosphodiesterase 4D, cAMP-specific	747	2	2	0	0	1	-0.12	-0.18	N/A
hsa-miR-105	WDSUB1	ENST00000359774.4	WD repeat, sterile alpha motif and U-box domain containing 1	72	1	0	0	1	0	-0.12	-0.12	N/A
hsa-miR-105	PLAC8	ENST00000311507.4	placenta-specific 8	212	3	1	0	2	1	-0.12	-0.42	N/A
hsa-miR-105	PTPN9	ENST00000306726.2	protein tyrosine phosphatase, non-receptor type 9	644	1	0	1	0	0	-0.12	-0.12	N/A
hsa-miR-105	YWHAB	ENST00000353703.4	tyrosine 3-monooxygenase/tryptophan 5-monooxygenase activation protein, beta polypeptide	272	1	1	0	0	1	-0.12	-0.52	N/A
hsa-miR-105	TRIM40	ENST00000396581.1	tripartite motif containing 40	5	1	0	1	0	0	-0.12	-0.12	N/A
hsa-miR-105	RP11-160N1.10	ENST00000377548.2		5	1	0	0	1	0	-0.12	-0.12	N/A
hsa-miR-105	TM4SF18	ENST00000296059.2	transmembrane 4 L six family member 18	5	1	0	1	0	1	-0.12	-0.12	N/A
hsa-miR-105	COPZ1	ENST00000551779.1	coatomer protein complex, subunit zeta 1	2623	1	0	1	0	0	-0.12	-0.12	N/A
hsa-miR-105	PROK2	ENST00000353065.3	prokineticin 2	7	1	0	0	1	1	-0.12	-0.15	N/A
hsa-miR-105	PLEKHA8	ENST00000449726.1	pleckstrin homology domain containing, family A (phosphoinositide binding specific) member 8	661	3	0	2	1	2	-0.12	-0.12	N/A
hsa-miR-105	POLR1D	ENST00000399697.3	polymerase (RNA) I polypeptide D, 16kDa	2372	1	0	1	0	1	-0.12	-0.21	N/A
hsa-miR-105	SLC12A8	ENST00000430155.2	solute carrier family 12, member 8	11	2	0	2	0	1	-0.12	-0.28	N/A
hsa-miR-105	GPRIN3	ENST00000609438.1	GPRIN family member 3	213	3	0	3	0	2	-0.12	-0.14	N/A
hsa-miR-105	C21orf91	ENST00000400558.3	chromosome 21 open reading frame 91	998	1	1	0	0	3	-0.12	-0.14	N/A
hsa-miR-105	HOOK1	ENST00000371208.3	hook microtubule-tethering protein 1	804	3	0	2	1	3	-0.12	-0.12	N/A
hsa-miR-105	CCSAP	ENST00000366687.1	centriole, cilia and spindle-associated protein	1210	1	1	0	0	1	-0.12	-0.13	N/A
hsa-miR-105	LIN7A	ENST00000552864.1	lin-7 homolog A (C. elegans)	86	4	1	1	2	4	-0.12	-0.26	N/A
hsa-miR-105	BHLHB9	ENST00000372735.1	basic helix-loop-helix domain containing, class B, 9	5	2	0	2	0	3	-0.12	-0.12	N/A
hsa-miR-105	CHRAC1	ENST00000220913.5	chromatin accessibility complex 1	560	1	0	0	1	0	-0.12	-0.12	N/A
hsa-miR-105	RAB8B	ENST00000321437.4	RAB8B, member RAS oncogene family	45	1	0	1	0	1	-0.12	-0.14	N/A
hsa-miR-105	BARD1	ENST00000260947.4	BRCA1 associated RING domain 1	162	2	0	1	1	1	-0.12	-0.12	N/A
hsa-miR-105	TEAD1	ENST00000361905.4	TEA domain family member 1 (SV40 transcriptional enhancer factor)	740	3	1	1	1	2	-0.12	-0.12	N/A
hsa-miR-105	RHOBTB1	ENST00000337910.5	Rho-related BTB domain containing 1	229	2	1	0	1	1	-0.12	-0.16	N/A
hsa-miR-105	SLC39A7	ENST00000374675.3	solute carrier family 39 (zinc transporter), member 7	4669	1	0	1	0	0	-0.12	-0.12	N/A
hsa-miR-105	GRIA2	ENST00000296526.7	glutamate receptor, ionotropic, AMPA 2	5	2	1	0	1	1	-0.12	-0.12	N/A
hsa-miR-105	PRPH	ENST00000257860.4	peripherin	9	1	0	0	1	0	-0.12	-0.12	N/A
hsa-miR-105	HABP2	ENST00000542051.1	hyaluronan binding protein 2	34	1	0	1	0	0	-0.12	-0.12	N/A
hsa-miR-105	LRRC18	ENST00000374160.3	leucine rich repeat containing 18	5	1	0	1	0	0	-0.12	-0.12	N/A
hsa-miR-105	NPTX1	ENST00000306773.4	neuronal pentraxin I	1876	2	0	2	0	1	-0.12	-0.12	N/A
hsa-miR-105	GAREML	ENST00000401533.2	GRB2 associated, regulator of MAPK1-like	496	2	0	2	0	2	-0.12	-0.12	N/A
hsa-miR-105	KLRC3	ENST00000381903.2	killer cell lectin-like receptor subfamily C, member 3	25	1	0	1	0	0	-0.12	-0.15	N/A
hsa-miR-105	GJA3	ENST00000241125.3	gap junction protein, alpha 3, 46kDa	244	3	1	1	1	2	-0.12	-0.13	N/A
hsa-miR-105	SOWAHC	ENST00000356454.3	sosondowah ankyrin repeat domain family member C	431	1	0	1	0	1	-0.12	-0.12	N/A
hsa-miR-105	EOGT	ENST00000383701.3	EGF domain-specific O-linked N-acetylglucosamine (GlcNAc) transferase	302	2	0	1	1	0	-0.12	-0.12	N/A
hsa-miR-105	C9orf62	ENST00000320778.2	chromosome 9 open reading frame 62	5	1	0	1	0	0	-0.12	-0.12	N/A
hsa-miR-105	ETF1	ENST00000499810.2	eukaryotic translation termination factor 1	31	2	0	2	0	1	-0.12	-0.12	N/A
hsa-miR-105	PPIL1	ENST00000373699.5	peptidylprolyl isomerase (cyclophilin)-like 1	662	1	0	1	0	1	-0.12	-0.12	N/A
hsa-miR-105	SUCNR1	ENST00000362032.5	succinate receptor 1	5	1	1	0	0	1	-0.12	-0.12	N/A
hsa-miR-105	TMEM64	ENST00000458549.2	transmembrane protein 64	200	3	0	2	1	1	-0.11	-0.17	N/A
hsa-miR-105	C12orf66	ENST00000544871.1	chromosome 12 open reading frame 66	98	1	0	1	0	0	-0.11	-0.16	N/A
hsa-miR-105	PNRC2	ENST00000334351.7	proline-rich nuclear receptor coactivator 2	100	1	0	1	0	0	-0.11	-0.11	N/A
hsa-miR-105	CLDN6	ENST00000396925.1	claudin 6	17	1	0	0	1	0	-0.11	-0.11	N/A
hsa-miR-105	FBXO4	ENST00000281623.3	F-box protein 4	230	1	0	0	1	1	-0.11	-0.11	N/A
hsa-miR-105	PEG10	ENST00000482108.1	paternally expressed 10	8778	4	0	2	2	2	-0.11	-0.11	N/A
hsa-miR-105	MBNL2	ENST00000345429.6	muscleblind-like splicing regulator 2	34	1	0	1	0	0	-0.11	-0.18	N/A
hsa-miR-105	ZNF280D	ENST00000558320.1	zinc finger protein 280D	173	3	2	1	0	2	-0.11	-0.39	N/A
hsa-miR-105	PNPLA3	ENST00000216180.3	patatin-like phospholipase domain containing 3	147	2	1	1	0	1	-0.11	-0.13	N/A
hsa-miR-105	C5orf51	ENST00000381647.2	chromosome 5 open reading frame 51	124	1	0	1	0	0	-0.11	-0.11	N/A
hsa-miR-105	KIF16B	ENST00000354981.2	kinesin family member 16B	113	1	0	0	1	0	-0.11	-0.11	N/A
hsa-miR-105	TCERG1L	ENST00000368642.4	transcription elongation regulator 1-like	5	1	0	1	0	0	-0.11	-0.11	N/A
hsa-miR-105	OGFR	ENST00000290291.6	opioid growth factor receptor	428	1	0	0	1	0	-0.11	-0.11	N/A
hsa-miR-105	ZCCHC16	ENST00000340433.2	zinc finger, CCHC domain containing 16	5	1	1	0	0	1	-0.11	-0.11	N/A
hsa-miR-105	PRKDC	ENST00000314191.2	protein kinase, DNA-activated, catalytic polypeptide	707	1	1	0	0	1	-0.11	-0.11	N/A
hsa-miR-105	SPOPL	ENST00000280098.4	speckle-type POZ protein-like	216	1	0	1	0	1	-0.11	-0.12	N/A
hsa-miR-105	SEPT6	ENST00000394610.1	septin 6	1854	1	0	1	0	2	-0.11	-0.12	N/A
hsa-miR-105	NIPA2	ENST00000337451.3	non imprinted in Prader-Willi/Angelman syndrome 2	1288	2	0	1	1	0	-0.11	-0.23	N/A
hsa-miR-105	STK17B	ENST00000263955.4	serine/threonine kinase 17b	113	1	0	1	0	3	-0.11	-0.15	N/A
hsa-miR-105	NF2	ENST00000347330.5	neurofibromin 2 (merlin)	828	1	1	0	0	0	-0.11	-0.11	N/A
hsa-miR-105	MORN4	ENST00000478953.1	MORN repeat containing 4	296	1	0	1	0	0	-0.11	-0.11	N/A
hsa-miR-105	TMPRSS12	ENST00000551456.1	transmembrane (C-terminal) protease, serine 12	5	1	0	1	0	2	-0.11	-0.11	N/A
hsa-miR-105	CNN3	ENST00000370206.4	calponin 3, acidic	4490	2	0	2	0	0	-0.11	-0.37	N/A
hsa-miR-105	FZD7	ENST00000286201.1	frizzled family receptor 7	319	1	0	1	0	1	-0.11	-0.11	N/A
hsa-miR-105	AL031666.2	ENST00000599904.1	HCG2018772; Uncharacterized protein; cDNA FLJ31609 fis, clone NT2RI2002852	5	1	1	0	0	0	-0.11	-0.11	N/A
hsa-miR-105	RNF11	ENST00000242719.3	ring finger protein 11	5881	1	0	1	0	2	-0.11	-0.11	N/A
hsa-miR-105	ZNF548	ENST00000366197.5	zinc finger protein 548	98	1	0	1	0	1	-0.11	-0.12	N/A
hsa-miR-105	C12orf49	ENST00000261318.3	chromosome 12 open reading frame 49	673	1	0	1	0	3	-0.11	-0.12	N/A
hsa-miR-105	SOX6	ENST00000316399.6	SRY (sex determining region Y)-box 6	22	1	0	1	0	2	-0.11	-0.11	N/A
hsa-miR-105	RPL7L1	ENST00000493763.1	ribosomal protein L7-like 1	824	1	0	1	0	0	-0.11	-0.11	N/A
hsa-miR-105	PKD2	ENST00000237596.2	polycystic kidney disease 2 (autosomal dominant)	915	1	0	1	0	1	-0.11	-0.11	N/A
hsa-miR-105	NUTM2D	ENST00000412718.1	NUT family member 2D	5	1	0	1	0	1	-0.11	-0.11	N/A
hsa-miR-105	APOBEC2	ENST00000244669.2	apolipoprotein B mRNA editing enzyme, catalytic polypeptide-like 2	11	1	0	0	1	1	-0.11	-0.11	N/A
hsa-miR-105	DDX17	ENST00000396821.3	DEAD (Asp-Glu-Ala-Asp) box helicase 17	2204	1	1	0	0	0	-0.11	-0.11	N/A
hsa-miR-105	TJP1	ENST00000346128.6	tight junction protein 1	140	4	2	2	0	4	-0.11	-0.3	N/A
hsa-miR-105	MLF1	ENST00000355893.5	myeloid leukemia factor 1	458	1	0	1	0	1	-0.11	-0.14	N/A
hsa-miR-105	TRMT6	ENST00000203001.2	tRNA methyltransferase 6 homolog (S. cerevisiae)	684	2	0	1	1	1	-0.11	-0.33	N/A
hsa-miR-105	MOB3B	ENST00000262244.5	MOB kinase activator 3B	52	1	1	0	0	2	-0.11	-0.28	N/A
hsa-miR-105	NDUFA5	ENST00000471770.1	NADH dehydrogenase (ubiquinone) 1 alpha subcomplex, 5	28	2	0	1	1	2	-0.11	-0.19	N/A
hsa-miR-105	YRDC	ENST00000373044.2	yrdC N(6)-threonylcarbamoyltransferase domain containing	2195	1	1	0	0	1	-0.11	-0.27	N/A
hsa-miR-105	TXNRD3NB	ENST00000383572.2	thioredoxin reductase 3 neighbor	10	2	1	1	0	0	-0.11	-0.22	N/A
hsa-miR-105	SP1	ENST00000426431.2	Sp1 transcription factor	402	4	0	2	2	1	-0.11	-0.12	N/A
hsa-miR-105	WAPAL	ENST00000298767.5	wings apart-like homolog (Drosophila)	185	3	0	2	1	2	-0.11	-0.12	N/A
hsa-miR-105	HPCAL1	ENST00000381765.3	hippocalcin-like 1	233	1	0	1	0	0	-0.11	-0.13	N/A
hsa-miR-105	R3HDM1	ENST00000264160.4	R3H domain containing 1	195	1	1	0	0	0	-0.11	-0.11	N/A
hsa-miR-105	GPR50	ENST00000218316.3	G protein-coupled receptor 50	148	1	0	1	0	0	-0.11	-0.11	N/A
hsa-miR-105	COX17	ENST00000261070.2	COX17 cytochrome c oxidase copper chaperone	40	1	0	1	0	3	-0.11	-0.23	N/A
hsa-miR-105	SYT1	ENST00000457153.2	synaptotagmin I	13	2	0	1	1	1	-0.11	-0.11	N/A
hsa-miR-105	KCNG4	ENST00000568181.1	potassium voltage-gated channel, subfamily G, member 4	5	1	0	1	0	0	-0.11	-0.11	N/A
hsa-miR-105	MACC1	ENST00000400331.5	metastasis associated in colon cancer 1	5	1	0	1	0	1	-0.11	-0.11	N/A
hsa-miR-105	TTC3	ENST00000399017.2	tetratricopeptide repeat domain 3	62	2	1	0	1	0	-0.11	-0.12	N/A
hsa-miR-105	ERAP2	ENST00000437043.3	endoplasmic reticulum aminopeptidase 2	19	1	0	1	0	1	-0.11	-0.12	N/A
hsa-miR-105	C4orf29	ENST00000388795.5	chromosome 4 open reading frame 29	67	1	0	0	1	1	-0.11	-0.15	N/A
hsa-miR-105	MPZL2	ENST00000278937.2	myelin protein zero-like 2	260	1	0	1	0	1	-0.11	-0.16	N/A
hsa-miR-105	MPEG1	ENST00000361050.3	macrophage expressed 1	5	2	0	1	1	1	-0.11	-0.11	N/A
hsa-miR-105	CMTM3	ENST00000424011.2	CKLF-like MARVEL transmembrane domain containing 3	1090	1	0	1	0	0	-0.11	-0.18	N/A
hsa-miR-105	VPS26B	ENST00000281187.5	vacuolar protein sorting 26 homolog B (S. pombe)	1236	1	0	1	0	0	-0.11	-0.12	N/A
hsa-miR-105	NYAP2	ENST00000272907.6	neuronal tyrosine-phosphorylated phosphoinositide-3-kinase adaptor 2	5	2	0	1	1	1	-0.11	-0.11	N/A
hsa-miR-105	MEI4	ENST00000602452.2	meiosis-specific 4 homolog (S. cerevisiae)	5	1	0	1	0	3	-0.11	-0.11	N/A
hsa-miR-105	ANKRD44	ENST00000282272.8	ankyrin repeat domain 44	187	1	0	0	1	1	-0.11	-0.11	N/A
hsa-miR-105	CLK2	ENST00000361168.5	CDC-like kinase 2	77	1	0	0	1	0	-0.11	-0.11	N/A
hsa-miR-105	RPL3L	ENST00000268661.7	ribosomal protein L3-like	5	1	0	1	0	0	-0.11	-0.11	N/A
hsa-miR-105	MTMR6	ENST00000381801.5	myotubularin related protein 6	838	2	0	0	2	0	-0.11	-0.11	N/A
hsa-miR-105	MDGA2	ENST00000439988.3	MAM domain-containing glycosylphosphatidylinositol anchor protein 2	0	2	0	1	1	0	-0.11	-0.11	N/A
hsa-miR-105	LRRC3B	ENST00000396641.2	leucine rich repeat containing 3B	5	1	0	0	1	0	-0.11	-0.11	N/A
hsa-miR-105	CPNE3	ENST00000198765.4	copine III	756	1	0	0	1	0	-0.11	-0.11	N/A
hsa-miR-105	TIMP2	ENST00000585421.1	TIMP metallopeptidase inhibitor 2	3147	1	1	0	0	1	-0.11	-0.12	N/A
hsa-miR-105	ZNF687	ENST00000368879.2	zinc finger protein 687	1250	1	1	0	0	0	-0.11	-0.11	N/A
hsa-miR-105	IGF1	ENST00000337514.6	insulin-like growth factor 1 (somatomedin C)	19	3	1	2	0	2	-0.11	-0.35	N/A
hsa-miR-105	ONECUT1	ENST00000560699.2	one cut homeobox 1	10	1	1	0	0	3	-0.11	-0.23	N/A
hsa-miR-105	UVRAG	ENST00000356136.3	UV radiation resistance associated	116	2	0	1	1	3	-0.11	-0.11	N/A
hsa-miR-105	PP13439	ENST00000331659.2		289	1	0	1	0	1	-0.11	-0.11	N/A
hsa-miR-105	PEX5L	ENST00000467460.1	peroxisomal biogenesis factor 5-like	5	1	0	1	0	1	-0.11	-0.11	N/A
hsa-miR-105	HTR2A	ENST00000378688.4	5-hydroxytryptamine (serotonin) receptor 2A, G protein-coupled	5	2	1	1	0	1	-0.11	-0.11	N/A
hsa-miR-105	SPATA18	ENST00000295213.4	spermatogenesis associated 18	19	1	0	1	0	0	-0.11	-0.11	N/A
hsa-miR-105	ANGPT2	ENST00000325203.5	angiopoietin 2	5	1	1	0	0	3	-0.11	-0.11	N/A
hsa-miR-105	KCNIP1	ENST00000328939.4	Kv channel interacting protein 1	5	1	0	1	0	1	-0.11	-0.11	N/A
hsa-miR-105	LILRA3	ENST00000391744.3	leukocyte immunoglobulin-like receptor, subfamily A (without TM domain), member 3	5	1	0	0	1	0	-0.11	-0.11	N/A
hsa-miR-105	ZNF772	ENST00000425074.3	zinc finger protein 772	22	2	0	1	1	2	-0.11	-0.14	N/A
hsa-miR-105	NEIL1	ENST00000355059.4	nei endonuclease VIII-like 1 (E. coli)	65	1	0	0	1	0	-0.11	-0.18	N/A
hsa-miR-105	ATG2B	ENST00000359933.4	autophagy related 2B	146	1	0	1	0	1	-0.11	-0.12	N/A
hsa-miR-105	RSF1	ENST00000308488.6	remodeling and spacing factor 1	216	3	0	1	2	0	-0.11	-0.11	N/A
hsa-miR-105	CTDSPL2	ENST00000260327.4	CTD (carboxy-terminal domain, RNA polymerase II, polypeptide A) small phosphatase like 2	457	2	0	1	1	0	-0.11	-0.12	N/A
hsa-miR-105	CCDC144NL	ENST00000327925.5	coiled-coil domain containing 144 family, N-terminal like	5	1	0	0	1	0	-0.1	-0.1	N/A
hsa-miR-105	S100A10	ENST00000368811.3	S100 calcium binding protein A10	2070	1	0	0	1	0	-0.1	-0.1	N/A
hsa-miR-105	CASR	ENST00000498619.1	calcium-sensing receptor	5	1	0	1	0	1	-0.1	-0.1	N/A
hsa-miR-105	GNG3	ENST00000294117.5	guanine nucleotide binding protein (G protein), gamma 3	10	1	0	0	1	0	-0.1	-0.1	N/A
hsa-miR-105	NUDT13	ENST00000372997.3	nudix (nucleoside diphosphate linked moiety X)-type motif 13	10	1	0	1	0	0	-0.1	-0.1	N/A
hsa-miR-105	SPIN1	ENST00000375859.3	spindlin 1	686	2	1	1	0	0	-0.1	-0.23	N/A
hsa-miR-105	KIAA0408	ENST00000483725.3	KIAA0408	95	2	0	2	0	3	-0.1	-0.17	N/A
hsa-miR-105	TACC1	ENST00000330691.6	transforming, acidic coiled-coil containing protein 1	186	4	0	1	3	1	-0.1	-0.12	N/A
hsa-miR-105	GLO1	ENST00000373365.4	glyoxalase I	1773	2	0	1	1	0	-0.1	-0.11	N/A
hsa-miR-105	FNDC3A	ENST00000492622.2	fibronectin type III domain containing 3A	122	2	0	1	1	2	-0.1	-0.15	N/A
hsa-miR-105	C10orf54	ENST00000394957.3	chromosome 10 open reading frame 54	78	2	1	1	0	1	-0.1	-0.12	N/A
hsa-miR-105	ALKBH5	ENST00000399138.4	alkB, alkylation repair homolog 5 (E. coli)	2211	1	0	1	0	0	-0.1	-0.1	N/A
hsa-miR-105	EPHA4	ENST00000281821.2	EPH receptor A4	64	2	1	0	1	1	-0.1	-0.14	N/A
hsa-miR-105	YWHAG	ENST00000307630.3	tyrosine 3-monooxygenase/tryptophan 5-monooxygenase activation protein, gamma polypeptide	5623	1	0	1	0	2	-0.1	-0.1	N/A
hsa-miR-105	BICC1	ENST00000373886.3	bicaudal C homolog 1 (Drosophila)	165	1	0	1	0	0	-0.1	-0.1	N/A
hsa-miR-105	ZNF121	ENST00000586602.1	zinc finger protein 121	5	1	0	0	1	0	-0.1	-0.1	N/A
hsa-miR-105	KIAA1671	ENST00000401395.1	KIAA1671	549	2	0	1	1	2	-0.1	-0.1	N/A
hsa-miR-105	SMIM15	ENST00000339020.3	small integral membrane protein 15	1037	1	0	0	1	5	-0.1	-0.19	N/A
hsa-miR-105	ACTG1	ENST00000331925.2	actin, gamma 1	3210	1	0	1	0	0	-0.1	-0.1	N/A
hsa-miR-105	PABPN1	ENST00000397276.2	poly(A) binding protein, nuclear 1	110	1	1	0	0	1	-0.1	-0.1	N/A
hsa-miR-105	COL1A2	ENST00000297268.6	collagen, type I, alpha 2	877	1	0	1	0	1	-0.1	-0.12	N/A
hsa-miR-105	PBLD	ENST00000336578.1	phenazine biosynthesis-like protein domain containing	44	2	0	0	2	0	-0.1	-0.1	N/A
hsa-miR-105	CECR6	ENST00000399875.1	cat eye syndrome chromosome region, candidate 6	5	1	0	1	0	0	-0.1	-0.1	N/A
hsa-miR-105	GPR12	ENST00000405846.3	G protein-coupled receptor 12	5	2	1	0	1	3	-0.1	-0.1	N/A
hsa-miR-105	CASP2	ENST00000310447.5	caspase 2, apoptosis-related cysteine peptidase	274	1	0	1	0	0	-0.1	-0.11	N/A
hsa-miR-105	DLD	ENST00000205402.5	dihydrolipoamide dehydrogenase	1623	2	0	2	0	0	-0.1	-0.19	N/A
hsa-miR-105	DNAJB14	ENST00000442697.2	DnaJ (Hsp40) homolog, subfamily B, member 14	10	2	1	0	1	0	-0.1	-0.21	N/A
hsa-miR-105	SH3D19	ENST00000409598.4	SH3 domain containing 19	245	2	1	1	0	2	-0.1	-0.18	N/A
hsa-miR-105	CRK	ENST00000398970.5	v-crk avian sarcoma virus CT10 oncogene homolog	1841	1	0	1	0	1	-0.1	-0.1	N/A
hsa-miR-105	PCSK5	ENST00000376752.4	proprotein convertase subtilisin/kexin type 5	68	1	1	0	0	2	-0.1	-0.1	N/A
hsa-miR-105	HTR5A	ENST00000287907.2	5-hydroxytryptamine (serotonin) receptor 5A, G protein-coupled	5	1	0	1	0	0	-0.1	-0.1	N/A
hsa-miR-105	ZFPM2	ENST00000407775.2	zinc finger protein, FOG family member 2	595	1	0	1	0	1	-0.1	-0.1	N/A
hsa-miR-105	TMEM87B	ENST00000283206.4	transmembrane protein 87B	219	1	0	0	1	1	-0.1	-0.12	N/A
hsa-miR-105	CADPS	ENST00000490353.2	Ca++-dependent secretion activator	5	1	0	1	0	0	-0.1	-0.1	N/A
hsa-miR-105	FBN2	ENST00000262464.4	fibrillin 2	167	1	1	0	0	1	-0.1	-0.1	N/A
hsa-miR-105	SPIN2A	ENST00000374908.1	spindlin family, member 2A	5	1	0	1	0	1	-0.1	-0.1	N/A
hsa-miR-105	APOL2	ENST00000358502.5	apolipoprotein L, 2	12	1	0	1	0	0	-0.1	-0.1	N/A
hsa-miR-105	EFNA5	ENST00000333274.6	ephrin-A5	225	1	0	1	0	2	-0.1	-0.1	N/A
hsa-miR-105	MAPK13	ENST00000211287.4	mitogen-activated protein kinase 13	499	2	1	1	0	0	-0.1	-0.11	N/A
hsa-miR-105	NFYB	ENST00000240055.3	nuclear transcription factor Y, beta	375	1	0	1	0	2	-0.1	-0.18	N/A
hsa-miR-105	PFDN6	ENST00000395131.1	prefoldin subunit 6	183	1	0	1	0	0	-0.1	-0.13	N/A
hsa-miR-105	ADAM17	ENST00000310823.3	ADAM metallopeptidase domain 17	96	1	0	1	0	2	-0.1	-0.1	N/A
hsa-miR-105	CCDC129	ENST00000319386.3	coiled-coil domain containing 129	5	1	0	1	0	0	-0.1	-0.1	N/A
hsa-miR-105	OPALIN	ENST00000371172.3	oligodendrocytic myelin paranodal and inner loop protein	5	1	0	1	0	0	-0.1	-0.1	N/A
hsa-miR-105	GOLGA6D	ENST00000434739.3	golgin A6 family, member D	0	2	0	1	1	1	-0.1	-0.1	N/A
hsa-miR-105	PTH	ENST00000282091.1	parathyroid hormone	5	1	0	0	1	0	-0.1	-0.1	N/A
hsa-miR-105	FAM155A	ENST00000375915.2	family with sequence similarity 155, member A	118	1	0	1	0	1	-0.1	-0.1	N/A
hsa-miR-105	CBX5	ENST00000209875.4	chromobox homolog 5	360	4	0	3	1	1	-0.1	-0.2	N/A
hsa-miR-105	GRB2	ENST00000392563.1	growth factor receptor-bound protein 2	2660	2	0	1	1	0	-0.1	-0.1	N/A
hsa-miR-105	LCLAT1	ENST00000309052.4	lysocardiolipin acyltransferase 1	397	1	0	1	0	2	-0.1	-0.1	N/A
hsa-miR-105	TEX2	ENST00000258991.3	testis expressed 2	127	3	0	2	1	0	-0.1	-0.1	N/A
hsa-miR-105	FZD6	ENST00000358755.4	frizzled family receptor 6	161	1	0	1	0	0	-0.1	-0.12	N/A
hsa-miR-105	OPA3	ENST00000263275.4	optic atrophy 3 (autosomal recessive, with chorea and spastic paraplegia)	137	2	0	1	1	1	-0.1	-0.1	N/A
hsa-miR-105	OR4A47	ENST00000446524.1	olfactory receptor, family 4, subfamily A, member 47	5	1	0	0	1	0	-0.1	-0.1	N/A
hsa-miR-105	POTEG	ENST00000409832.3	POTE ankyrin domain family, member G	5	1	0	1	0	1	-0.1	-0.1	N/A
hsa-miR-105	KRT25	ENST00000312150.4	keratin 25	5	1	0	0	1	0	-0.1	-0.1	N/A
hsa-miR-105	ZNF500	ENST00000219478.6	zinc finger protein 500	14	2	0	1	1	1	-0.1	-0.1	N/A
hsa-miR-105	C21orf49	ENST00000382375.4	chromosome 21 open reading frame 49	5	2	0	1	1	1	-0.1	-0.1	N/A
hsa-miR-105	CD4	ENST00000011653.4	CD4 molecule	5	1	0	1	0	2	-0.1	-0.1	N/A
hsa-miR-105	POTEM	ENST00000551509.1	POTE ankyrin domain family, member M	5	1	0	1	0	1	-0.1	-0.1	N/A
hsa-miR-105	HSD17B13	ENST00000302219.6	hydroxysteroid (17-beta) dehydrogenase 13	11	1	1	0	0	0	-0.1	-0.23	N/A
hsa-miR-105	RUFY3	ENST00000381006.3	RUN and FYVE domain containing 3	162	1	0	1	0	2	-0.1	-0.11	N/A
hsa-miR-105	AGPS	ENST00000264167.4	alkylglycerone phosphate synthase	1610	1	0	1	0	2	-0.1	-0.16	N/A
hsa-miR-105	MTIF2	ENST00000403721.1	mitochondrial translational initiation factor 2	21	1	0	1	0	0	-0.1	-0.15	N/A
hsa-miR-105	RAD51AP1	ENST00000352618.4	RAD51 associated protein 1	57	1	0	1	0	0	-0.1	-0.28	N/A
hsa-miR-105	DFFA	ENST00000377036.2	DNA fragmentation factor, 45kDa, alpha polypeptide	743	2	0	1	1	0	-0.1	-0.1	N/A
hsa-miR-105	TMED7	ENST00000456936.3	transmembrane emp24 protein transport domain containing 7	1571	2	0	2	0	6	-0.1	-0.18	N/A
hsa-miR-105	PPP1CC	ENST00000335007.5	protein phosphatase 1, catalytic subunit, gamma isozyme	3739	2	0	1	1	1	-0.1	-0.11	N/A
hsa-miR-105	SUZ12	ENST00000322652.5	SUZ12 polycomb repressive complex 2 subunit	104	2	2	0	0	3	-0.1	-0.42	N/A
hsa-miR-105	C1orf180	ENST00000370624.1	chromosome 1 open reading frame 180	5	1	0	1	0	0	-0.1	-0.1	N/A
hsa-miR-105	PDK1	ENST00000282077.3	pyruvate dehydrogenase kinase, isozyme 1	637	4	0	3	1	6	-0.1	-0.14	N/A
hsa-miR-105	PRKX	ENST00000262848.5	protein kinase, X-linked	12	3	1	1	1	2	-0.1	-0.1	N/A
hsa-miR-105	ABCA9	ENST00000370732.2	ATP-binding cassette, sub-family A (ABC1), member 9	5	1	1	0	0	0	-0.1	-0.1	N/A
hsa-miR-105	YDJC	ENST00000398873.3	YdjC homolog (bacterial)	494	1	0	1	0	0	-0.1	-0.1	N/A
hsa-miR-105	NSL1	ENST00000422588.2	NSL1, MIS12 kinetochore complex component	180	6	2	1	3	3	-0.1	-0.25	N/A
hsa-miR-105	FGGY	ENST00000303721.7	FGGY carbohydrate kinase domain containing	85	1	0	0	1	0	-0.1	-0.1	N/A
hsa-miR-105	RAB41	ENST00000374473.2	RAB41, member RAS oncogene family	5	2	0	0	2	1	-0.1	-0.12	N/A
hsa-miR-105	FMO2	ENST00000441535.1	flavin containing monooxygenase 2 (non-functional)	5	1	0	1	0	3	-0.1	-0.1	N/A
hsa-miR-105	MYADML2	ENST00000409745.2	myeloid-associated differentiation marker-like 2	5	1	0	1	0	0	-0.1	-0.1	N/A
hsa-miR-105	CDH8	ENST00000584337.1	cadherin 8, type 2	11	1	0	1	0	2	-0.1	-0.1	N/A
hsa-miR-105	ELAVL4	ENST00000371824.1	ELAV like neuron-specific RNA binding protein 4	5	3	0	1	2	1	-0.1	-0.1	N/A
hsa-miR-105	FAM177A1	ENST00000280987.4	family with sequence similarity 177, member A1	765	1	0	1	0	0	-0.1	-0.17	N/A
hsa-miR-105	ADD2	ENST00000264436.4	adducin 2 (beta)	59	2	0	1	1	1	-0.1	-0.1	N/A
hsa-miR-105	LIN54	ENST00000395282.2	lin-54 homolog (C. elegans)	228	2	0	2	0	1	-0.1	-0.11	N/A
hsa-miR-105	SORD	ENST00000267814.9	sorbitol dehydrogenase	5	1	0	1	0	0	-0.1	-0.1	N/A
hsa-miR-105	PTPN11	ENST00000351677.2	protein tyrosine phosphatase, non-receptor type 11	52	1	1	0	0	0	-0.1	-0.1	N/A
hsa-miR-105	BCL11B	ENST00000357195.3	B-cell CLL/lymphoma 11B (zinc finger protein)	73	2	0	1	1	2	-0.1	-0.1	N/A
hsa-miR-105	PARP11	ENST00000427057.2	poly (ADP-ribose) polymerase family, member 11	75	3	0	1	2	1	-0.1	-0.1	N/A
hsa-miR-105	WNT2B	ENST00000369686.5	wingless-type MMTV integration site family, member 2B	5	4	0	2	2	3	-0.1	-0.1	N/A
hsa-miR-105	CAMK2G	ENST00000351293.3	calcium/calmodulin-dependent protein kinase II gamma	14	1	1	0	0	0	-0.1	-0.1	N/A
hsa-miR-105	CKAP4	ENST00000378026.4	cytoskeleton-associated protein 4	1923	1	0	1	0	1	-0.1	-0.1	N/A
hsa-miR-105	TIPARP	ENST00000295924.7	TCDD-inducible poly(ADP-ribose) polymerase	166	2	0	1	1	0	-0.1	-0.1	N/A
hsa-miR-105	UBE2D1	ENST00000373910.4	ubiquitin-conjugating enzyme E2D 1	200	2	0	0	2	2	-0.1	-0.12	N/A
hsa-miR-105	KCNJ3	ENST00000295101.2	potassium inwardly-rectifying channel, subfamily J, member 3	21	1	0	1	0	1	-0.1	-0.1	N/A
hsa-miR-105	RAB15	ENST00000436278.2	RAB15, member RAS oncogene family	23	2	0	1	1	0	-0.1	-0.1	N/A
hsa-miR-105	ICOS	ENST00000435193.1	inducible T-cell co-stimulator	5	1	0	0	1	1	-0.1	-0.1	N/A
hsa-miR-105	EPT1	ENST00000260585.7	ethanolaminephosphotransferase 1 (CDP-ethanolamine-specific)	449	2	0	1	1	2	-0.1	-0.11	N/A
hsa-miR-105	FAXC	ENST00000389677.5	failed axon connections homolog (Drosophila)	95	1	0	1	0	4	-0.1	-0.14	N/A
hsa-miR-105	SV2B	ENST00000394232.1	synaptic vesicle glycoprotein 2B	7	2	0	1	1	1	-0.1	-0.13	N/A
hsa-miR-105	SUN1	ENST00000456758.2	Sad1 and UNC84 domain containing 1	376	1	0	1	0	0	-0.1	-0.1	N/A
hsa-miR-105	CETN2	ENST00000370277.3	centrin, EF-hand protein, 2	514	1	0	1	0	0	-0.1	-0.1	N/A
hsa-miR-105	RSRC2	ENST00000331738.7	arginine/serine-rich coiled-coil 2	320	1	0	1	0	1	-0.1	-0.14	N/A
hsa-miR-105	IDI2	ENST00000277517.1	isopentenyl-diphosphate delta isomerase 2	5	1	0	0	1	0	-0.1	-0.1	N/A
hsa-miR-105	PFKFB4	ENST00000232375.3	6-phosphofructo-2-kinase/fructose-2,6-biphosphatase 4	16	1	0	1	0	1	-0.1	-0.1	N/A
hsa-miR-105	ST6GALNAC4	ENST00000335791.5	ST6 (alpha-N-acetyl-neuraminyl-2,3-beta-galactosyl-1,3)-N-acetylgalactosaminide alpha-2,6-sialyltransferase 4	178	1	0	1	0	0	-0.1	-0.1	N/A
hsa-miR-105	GXYLT1	ENST00000398675.3	glucoside xylosyltransferase 1	126	1	0	1	0	2	-0.1	-0.1	N/A
hsa-miR-105	PRPF39	ENST00000355765.6	pre-mRNA processing factor 39	252	1	0	1	0	0	-0.1	-0.1	N/A
hsa-miR-105	GRIPAP1	ENST00000376425.3	GRIP1 associated protein 1	124	1	0	1	0	0	-0.09	-0.1	N/A
hsa-miR-105	NEGR1	ENST00000357731.5	neuronal growth regulator 1	28	3	1	0	2	2	-0.09	-0.14	N/A
hsa-miR-105	MITF	ENST00000328528.6	microphthalmia-associated transcription factor	593	4	0	1	3	2	-0.09	-0.12	N/A
hsa-miR-105	FOXK1	ENST00000328914.4	forkhead box K1	368	4	1	1	2	1	-0.09	-0.12	N/A
hsa-miR-105	MB21D2	ENST00000392452.2	Mab-21 domain containing 2	48	1	0	1	0	0	-0.09	-0.16	N/A
hsa-miR-105	TNFRSF19	ENST00000382263.3	tumor necrosis factor receptor superfamily, member 19	376	2	1	0	1	2	-0.09	-0.1	N/A
hsa-miR-105	C2orf47	ENST00000392290.1	chromosome 2 open reading frame 47	179	1	0	0	1	0	-0.09	-0.09	N/A
hsa-miR-105	TOR1AIP2	ENST00000367612.3	torsin A interacting protein 2	569	4	1	2	1	2	-0.09	-0.14	N/A
hsa-miR-105	FSTL1	ENST00000295633.3	follistatin-like 1	6788	2	0	1	1	1	-0.09	-0.1	N/A
hsa-miR-105	CDH13	ENST00000566620.1	cadherin 13	1020	1	0	1	0	0	-0.09	-0.09	N/A
hsa-miR-105	SATL1	ENST00000332921.5	spermidine/spermine N1-acetyl transferase-like 1	5	1	0	0	1	1	-0.09	-0.09	N/A
hsa-miR-105	PTP4A1	ENST00000370651.3	protein tyrosine phosphatase type IVA, member 1	5740	1	0	1	0	1	-0.09	-0.13	N/A
hsa-miR-105	PELI1	ENST00000358912.4	pellino E3 ubiquitin protein ligase 1	134	2	0	1	1	2	-0.09	-0.1	N/A
hsa-miR-105	FIGNL1	ENST00000356889.4	fidgetin-like 1	1075	2	0	2	0	1	-0.09	-0.14	N/A
hsa-miR-105	ZBTB37	ENST00000367701.5	zinc finger and BTB domain containing 37	213	3	0	2	1	7	-0.09	-0.1	N/A
hsa-miR-105	C3orf36	ENST00000408895.2	chromosome 3 open reading frame 36	8	1	0	1	0	3	-0.09	-0.24	N/A
hsa-miR-105	DNAAF2	ENST00000298292.8	dynein, axonemal, assembly factor 2	78	1	0	0	1	0	-0.09	-0.09	N/A
hsa-miR-105	LRRC40	ENST00000370952.3	leucine rich repeat containing 40	88	3	0	2	1	10	-0.09	-0.19	N/A
hsa-miR-105	SCIMP	ENST00000574081.1	SLP adaptor and CSK interacting membrane protein	5	1	0	1	0	0	-0.09	-0.09	N/A
hsa-miR-105	IFNLR1	ENST00000327575.2	interferon, lambda receptor 1	15	1	0	1	0	0	-0.09	-0.14	N/A
hsa-miR-105	SEC31B	ENST00000370345.3	SEC31 homolog B (S. cerevisiae)	43	2	0	2	0	0	-0.09	-0.11	N/A
hsa-miR-105	PDLIM5	ENST00000437932.1	PDZ and LIM domain 5	1002	1	0	1	0	3	-0.09	-0.12	N/A
hsa-miR-105	PAPOLG	ENST00000238714.3	poly(A) polymerase gamma	49	2	0	1	1	1	-0.09	-0.11	N/A
hsa-miR-105	PHACTR4	ENST00000373839.3	phosphatase and actin regulator 4	85	1	0	1	0	0	-0.09	-0.1	N/A
hsa-miR-105	RP11-10A14.4	ENST00000518496.1	Uncharacterized protein	9	1	0	1	0	0	-0.09	-0.28	N/A
hsa-miR-105	ZEB1	ENST00000361642.5	zinc finger E-box binding homeobox 1	59	2	1	1	0	1	-0.09	-0.14	N/A
hsa-miR-105	CEP250	ENST00000397527.1	centrosomal protein 250kDa	25	1	0	1	0	0	-0.09	-0.09	N/A
hsa-miR-105	TJP2	ENST00000453658.2	tight junction protein 2	527	1	0	1	0	0	-0.09	-0.09	N/A
hsa-miR-105	NPY1R	ENST00000296533.2	neuropeptide Y receptor Y1	8	1	0	0	1	2	-0.09	-0.09	N/A
hsa-miR-105	TCF4	ENST00000354452.3	transcription factor 4	394	3	1	1	1	4	-0.09	-0.12	N/A
hsa-miR-105	TTC30A	ENST00000355689.5	tetratricopeptide repeat domain 30A	30	3	0	2	1	0	-0.09	-0.21	N/A
hsa-miR-105	ITPRIP	ENST00000337478.1	inositol 1,4,5-trisphosphate receptor interacting protein	1138	2	0	2	0	2	-0.09	-0.1	N/A
hsa-miR-105	RPRD2	ENST00000539519.1	regulation of nuclear pre-mRNA domain containing 2	280	2	0	0	2	2	-0.09	-0.11	N/A
hsa-miR-105	CASP5	ENST00000393139.2	caspase 5, apoptosis-related cysteine peptidase	5	2	0	1	1	0	-0.09	-0.09	N/A
hsa-miR-105	IL31RA	ENST00000396836.2	interleukin 31 receptor A	5	1	0	0	1	0	-0.09	-0.09	N/A
hsa-miR-105	TRMT2B	ENST00000338687.7	tRNA methyltransferase 2 homolog B (S. cerevisiae)	174	1	0	1	0	0	-0.09	-0.09	N/A
hsa-miR-105	GOLGA6C	ENST00000300576.5	golgin A6 family, member C	0	2	0	1	1	1	-0.09	-0.09	N/A
hsa-miR-105	CADM3	ENST00000368125.4	cell adhesion molecule 3	5	1	0	1	0	0	-0.09	-0.09	N/A
hsa-miR-105	HPCAL4	ENST00000372844.3	hippocalcin like 4	5	1	0	1	0	0	-0.09	-0.09	N/A
hsa-miR-105	CXXC4	ENST00000394767.2	CXXC finger protein 4	121	2	0	2	0	0	-0.09	-0.1	N/A
hsa-miR-105	ARSK	ENST00000380009.4	arylsulfatase family, member K	298	1	1	0	0	1	-0.09	-0.1	N/A
hsa-miR-105	ZNF225	ENST00000592780.1	zinc finger protein 225	100	1	1	0	0	0	-0.09	-0.22	N/A
hsa-miR-105	RPS29	ENST00000245458.6	ribosomal protein S29	156	1	0	0	1	0	-0.09	-0.2	N/A
hsa-miR-105	EMP2	ENST00000359543.3	epithelial membrane protein 2	1725	1	0	1	0	1	-0.09	-0.09	N/A
hsa-miR-105	MGEA5	ENST00000439817.1	meningioma expressed antigen 5 (hyaluronidase)	1253	1	0	1	0	2	-0.09	-0.1	N/A
hsa-miR-105	BCL2L11	ENST00000393256.3	BCL2-like 11 (apoptosis facilitator)	105	3	0	3	0	2	-0.09	-0.22	N/A
hsa-miR-105	PHEX	ENST00000537599.1	phosphate regulating endopeptidase homolog, X-linked	22	1	1	0	0	0	-0.09	-0.19	N/A
hsa-miR-105	CSNK1A1	ENST00000261798.5	casein kinase 1, alpha 1	769	2	0	1	1	3	-0.09	-0.09	N/A
hsa-miR-105	DDX55	ENST00000238146.4	DEAD (Asp-Glu-Ala-Asp) box polypeptide 55	152	1	1	0	0	1	-0.09	-0.09	N/A
hsa-miR-105	RP11-322L20.1	ENST00000557527.1	HCG2028865; Uncharacterized protein	5	1	0	0	1	1	-0.09	-0.09	N/A
hsa-miR-105	C9orf84	ENST00000394779.3	chromosome 9 open reading frame 84	5	1	0	0	1	0	-0.09	-0.09	N/A
hsa-miR-105	RP11-93B14.6	ENST00000370520.3	HCG2018282; Uncharacterized protein	5	1	0	0	1	0	-0.09	-0.09	N/A
hsa-miR-105	NFIA	ENST00000403491.3	nuclear factor I/A	5	5	1	2	2	1	-0.09	-0.09	N/A
hsa-miR-105	LRRC3DN	ENST00000596691.1	LRRC3 downstream neighbor (non-protein coding)	221	1	0	1	0	0	-0.09	-0.09	N/A
hsa-miR-105	TOR1B	ENST00000259339.2	torsin family 1, member B (torsin B)	222	2	0	1	1	1	-0.09	-0.1	N/A
hsa-miR-105	FAM45A	ENST00000361432.2	family with sequence similarity 45, member A	149	1	0	1	0	0	-0.09	-0.09	N/A
hsa-miR-105	GABRQ	ENST00000370306.2	gamma-aminobutyric acid (GABA) A receptor, theta	14	4	1	1	2	1	-0.09	-0.1	N/A
hsa-miR-105	TRMT1L	ENST00000367504.3	tRNA methyltransferase 1 homolog (S. cerevisiae)-like	410	1	0	0	1	1	-0.09	-0.09	N/A
hsa-miR-105	ADH6	ENST00000394897.1	alcohol dehydrogenase 6 (class V)	17	1	1	0	0	0	-0.09	-0.12	N/A
hsa-miR-105	ASB7	ENST00000332783.7	ankyrin repeat and SOCS box containing 7	95	1	1	0	0	2	-0.09	-0.11	N/A
hsa-miR-105	PMS1	ENST00000441310.2	PMS1 postmeiotic segregation increased 1 (S. cerevisiae)	272	1	0	0	1	0	-0.09	-0.15	N/A
hsa-miR-105	MYO9A	ENST00000564571.1	myosin IXA	137	3	0	1	2	2	-0.09	-0.1	N/A
hsa-miR-105	CCL14	ENST00000480944.2	chemokine (C-C motif) ligand 14	5	1	0	0	1	0	-0.09	-0.09	N/A
hsa-miR-105	KERA	ENST00000266719.3	keratocan	5	1	0	0	1	2	-0.09	-0.09	N/A
hsa-miR-105	RP11-113D6.10	ENST00000527059.1	Putative mitochondrial carrier protein LOC494141	5	2	0	0	2	2	-0.09	-0.09	N/A
hsa-miR-105	PLLP	ENST00000219207.5	plasmolipin	22	1	0	1	0	0	-0.09	-0.09	N/A
hsa-miR-105	AMOTL2	ENST00000249883.5	angiomotin like 2	78	1	0	1	0	1	-0.09	-0.09	N/A
hsa-miR-105	PKP2	ENST00000340811.4	plakophilin 2	265	1	0	1	0	1	-0.09	-0.1	N/A
hsa-miR-105	LRRC8B	ENST00000330947.2	leucine rich repeat containing 8 family, member B	326	3	1	2	0	0	-0.09	-0.17	N/A
hsa-miR-105	TMCC1	ENST00000432054.2	transmembrane and coiled-coil domain family 1	97	2	0	1	1	0	-0.09	-0.12	N/A
hsa-miR-105	ZMYM1	ENST00000373330.1	zinc finger, MYM-type 1	215	1	0	1	0	1	-0.09	-0.11	N/A
hsa-miR-105	PGRMC2	ENST00000296425.5	progesterone receptor membrane component 2	2089	2	1	0	1	1	-0.09	-0.22	N/A
hsa-miR-105	ACTR8	ENST00000335754.3	ARP8 actin-related protein 8 homolog (yeast)	327	1	1	0	0	1	-0.09	-0.16	N/A
hsa-miR-105	TRIP12	ENST00000283943.5	thyroid hormone receptor interactor 12	145	1	0	1	0	4	-0.09	-0.1	N/A
hsa-miR-105	FAM53C	ENST00000513056.1	family with sequence similarity 53, member C	592	1	0	1	0	0	-0.09	-0.09	N/A
hsa-miR-105	SLC6A12	ENST00000359674.4	solute carrier family 6 (neurotransmitter transporter), member 12	13	1	0	1	0	1	-0.09	-0.09	N/A
hsa-miR-105	FNIP1	ENST00000307968.7	folliculin interacting protein 1	32	1	1	0	0	2	-0.09	-0.09	N/A
hsa-miR-105	GABBR1	ENST00000376977.3	gamma-aminobutyric acid (GABA) B receptor, 1	213	1	0	1	0	1	-0.09	-0.09	N/A
hsa-miR-105	JAM2	ENST00000480456.1	junctional adhesion molecule 2	41	1	0	1	0	2	-0.09	-0.14	N/A
hsa-miR-105	TMEM26	ENST00000399298.3	transmembrane protein 26	10	3	0	3	0	0	-0.09	-0.19	N/A
hsa-miR-105	MLLT11	ENST00000368921.3	myeloid/lymphoid or mixed-lineage leukemia (trithorax homolog, Drosophila); translocated to, 11	308	1	0	1	0	0	-0.09	-0.18	N/A
hsa-miR-105	SMAD3	ENST00000327367.4	SMAD family member 3	1140	3	0	3	0	0	-0.09	-0.11	N/A
hsa-miR-105	B3GNT9	ENST00000449549.3	UDP-GlcNAc:betaGal beta-1,3-N-acetylglucosaminyltransferase 9	56	1	0	0	1	0	-0.09	-0.09	N/A
hsa-miR-105	ZNF460	ENST00000360338.3	zinc finger protein 460	164	1	0	1	0	6	-0.09	-0.09	N/A
hsa-miR-105	MED14	ENST00000324817.1	mediator complex subunit 14	1038	1	1	0	0	0	-0.09	-0.17	N/A
hsa-miR-105	GABRB3	ENST00000311550.5	gamma-aminobutyric acid (GABA) A receptor, beta 3	267	2	0	2	0	1	-0.09	-0.1	N/A
hsa-miR-105	PIK3AP1	ENST00000339364.5	phosphoinositide-3-kinase adaptor protein 1	14	1	0	1	0	0	-0.09	-0.1	N/A
hsa-miR-105	AKAP11	ENST00000025301.2	A kinase (PRKA) anchor protein 11	71	1	0	1	0	0	-0.09	-0.09	N/A
hsa-miR-105	ABCD2	ENST00000308666.3	ATP-binding cassette, sub-family D (ALD), member 2	5	2	0	2	0	3	-0.09	-0.09	N/A
hsa-miR-105	RALGAPA1	ENST00000389698.3	Ral GTPase activating protein, alpha subunit 1 (catalytic)	82	1	0	1	0	1	-0.09	-0.09	N/A
hsa-miR-105	ELF2	ENST00000394235.2	E74-like factor 2 (ets domain transcription factor)	26	2	0	1	1	5	-0.09	-0.09	N/A
hsa-miR-105	ZNF25	ENST00000302609.7	zinc finger protein 25	11	1	0	1	0	0	-0.09	-0.09	N/A
hsa-miR-105	PAK7	ENST00000378423.1	p21 protein (Cdc42/Rac)-activated kinase 7	6	1	0	1	0	2	-0.09	-0.09	N/A
hsa-miR-105	WDR31	ENST00000341761.4	WD repeat domain 31	23	1	0	1	0	2	-0.09	-0.09	N/A
hsa-miR-105	OSBPL3	ENST00000313367.2	oxysterol binding protein-like 3	200	3	1	1	1	4	-0.09	-0.12	N/A
hsa-miR-105	PDS5A	ENST00000303538.8	PDS5, regulator of cohesion maintenance, homolog A (S. cerevisiae)	1518	1	0	1	0	1	-0.09	-0.09	N/A
hsa-miR-105	ZNF780A	ENST00000450241.2	zinc finger protein 780A	44	4	0	2	2	2	-0.09	-0.11	N/A
hsa-miR-105	C4orf19	ENST00000381980.4	chromosome 4 open reading frame 19	51	2	0	1	1	1	-0.09	-0.11	N/A
hsa-miR-105	ASB18	ENST00000330842.6	ankyrin repeat and SOCS box containing 18	5	1	0	1	0	0	-0.09	-0.09	N/A
hsa-miR-105	BNC1	ENST00000345382.2	basonuclin 1	6	1	0	1	0	3	-0.09	-0.09	N/A
hsa-miR-105	USP53	ENST00000450251.1	ubiquitin specific peptidase 53	300	1	0	1	0	3	-0.09	-0.09	N/A
hsa-miR-105	SPDYE1	ENST00000258704.3	speedy/RINGO cell cycle regulator family member E1	5	1	1	0	0	1	-0.09	-0.09	N/A
hsa-miR-105	TAL1	ENST00000371884.2	T-cell acute lymphocytic leukemia 1	5	2	0	2	0	0	-0.09	-0.09	N/A
hsa-miR-105	EPHA5	ENST00000273854.3	EPH receptor A5	48	4	0	2	2	5	-0.09	-0.16	N/A
hsa-miR-105	UBE2D2	ENST00000398733.3	ubiquitin-conjugating enzyme E2D 2	11458	2	0	0	2	1	-0.09	-0.12	N/A
hsa-miR-105	DCP1A	ENST00000607628.1	decapping mRNA 1A	87	2	0	1	1	2	-0.09	-0.1	N/A
hsa-miR-105	NETO2	ENST00000562435.1	neuropilin (NRP) and tolloid (TLL)-like 2	723	2	0	1	1	1	-0.09	-0.13	N/A
hsa-miR-105	PIK3IP1	ENST00000441972.1	phosphoinositide-3-kinase interacting protein 1	22	1	1	0	0	0	-0.09	-0.42	N/A
hsa-miR-105	PTBP2	ENST00000609116.1	polypyrimidine tract binding protein 2	70	2	1	1	0	5	-0.09	-0.2	N/A
hsa-miR-105	SLC25A27	ENST00000371347.5	solute carrier family 25, member 27	85	1	0	1	0	0	-0.09	-0.14	N/A
hsa-miR-105	TRMT10C	ENST00000309922.6	tRNA methyltransferase 10 homolog C (S. cerevisiae)	655	2	0	1	1	2	-0.09	-0.1	N/A
hsa-miR-105	ZNF207	ENST00000394670.4	zinc finger protein 207	839	5	1	2	2	4	-0.09	-0.2	N/A
hsa-miR-105	FBXL4	ENST00000369244.2	F-box and leucine-rich repeat protein 4	321	2	0	1	1	8	-0.09	-0.14	N/A
hsa-miR-105	RSPO3	ENST00000356698.4	R-spondin 3	118	1	0	1	0	0	-0.09	-0.09	N/A
hsa-miR-105	ACADL	ENST00000233710.3	acyl-CoA dehydrogenase, long chain	5	1	0	0	1	1	-0.09	-0.09	N/A
hsa-miR-105	SH2D7	ENST00000328828.5	SH2 domain containing 7	5	1	0	1	0	0	-0.09	-0.09	N/A
hsa-miR-105	XYLT1	ENST00000261381.6	xylosyltransferase I	159	1	0	1	0	1	-0.09	-0.09	N/A
hsa-miR-105	ALOX15B	ENST00000380183.4	arachidonate 15-lipoxygenase, type B	5	1	0	0	1	0	-0.09	-0.09	N/A
hsa-miR-105	PREX2	ENST00000288368.4	phosphatidylinositol-3,4,5-trisphosphate-dependent Rac exchange factor 2	11	1	1	0	0	2	-0.09	-0.09	N/A
hsa-miR-105	ASAP2	ENST00000315273.4	ArfGAP with SH3 domain, ankyrin repeat and PH domain 2	38	3	1	1	1	0	-0.08	-0.2	N/A
hsa-miR-105	TNFRSF9	ENST00000377507.3	tumor necrosis factor receptor superfamily, member 9	16	2	0	1	1	3	-0.08	-0.24	N/A
hsa-miR-105	TEX261	ENST00000272438.4	testis expressed 261	359	2	1	1	0	0	-0.08	-0.11	N/A
hsa-miR-105	DSC1	ENST00000257197.3	desmocollin 1	7	3	1	2	0	3	-0.08	-0.19	N/A
hsa-miR-105	CCT3	ENST00000295688.3	chaperonin containing TCP1, subunit 3 (gamma)	1885	1	0	0	1	0	-0.08	-0.09	N/A
hsa-miR-105	AGO4	ENST00000373210.3	argonaute RISC catalytic component 4	96	2	0	1	1	0	-0.08	-0.13	N/A
hsa-miR-105	THAP1	ENST00000345117.2	THAP domain containing, apoptosis associated protein 1	196	1	0	0	1	2	-0.08	-0.08	N/A
hsa-miR-105	SNAP25	ENST00000254976.2	synaptosomal-associated protein, 25kDa	54	3	0	1	2	1	-0.08	-0.1	N/A
hsa-miR-105	AGPAT5	ENST00000285518.6	1-acylglycerol-3-phosphate O-acyltransferase 5	879	1	0	1	0	0	-0.08	-0.12	N/A
hsa-miR-105	NID1	ENST00000366595.3	nidogen 1	303	2	0	2	0	0	-0.08	-0.08	N/A
hsa-miR-105	NFATC1	ENST00000587635.1	nuclear factor of activated T-cells, cytoplasmic, calcineurin-dependent 1	104	1	0	1	0	0	-0.08	-0.09	N/A
hsa-miR-105	GRIN2B	ENST00000609686.1	glutamate receptor, ionotropic, N-methyl D-aspartate 2B	5	4	0	3	1	7	-0.08	-0.08	N/A
hsa-miR-105	ZNF697	ENST00000421812.2	zinc finger protein 697	43	1	0	1	0	1	-0.08	-0.08	N/A
hsa-miR-105	HAS3	ENST00000306560.1	hyaluronan synthase 3	15	2	0	2	0	0	-0.08	-0.08	N/A
hsa-miR-105	ESRP1	ENST00000358397.5	epithelial splicing regulatory protein 1	74	1	0	0	1	0	-0.08	-0.08	N/A
hsa-miR-105	PRR3	ENST00000376560.3	proline rich 3	1145	2	0	0	2	0	-0.08	-0.19	N/A
hsa-miR-105	AGO1	ENST00000373204.4	argonaute RISC catalytic component 1	402	3	1	2	0	3	-0.08	-0.09	N/A
hsa-miR-105	PRKAA2	ENST00000371244.4	protein kinase, AMP-activated, alpha 2 catalytic subunit	561	2	1	0	1	4	-0.08	-0.16	N/A
hsa-miR-105	FAM73A	ENST00000370791.3	family with sequence similarity 73, member A	837	2	0	1	1	3	-0.08	-0.08	N/A
hsa-miR-105	KIAA1715	ENST00000272748.4	KIAA1715	858	3	0	1	2	4	-0.08	-0.12	N/A
hsa-miR-105	PALM2	ENST00000448454.2	paralemmin 2	35	3	1	0	2	3	-0.08	-0.1	N/A
hsa-miR-105	CEP112	ENST00000535342.2	centrosomal protein 112kDa	73	1	1	0	0	0	-0.08	-0.22	N/A
hsa-miR-105	MBNL3	ENST00000370839.3	muscleblind-like splicing regulator 3	593	2	1	0	1	5	-0.08	-0.12	N/A
hsa-miR-105	RETSAT	ENST00000295802.4	retinol saturase (all-trans-retinol 13,14-reductase)	2045	3	0	2	1	0	-0.08	-0.12	N/A
hsa-miR-105	CELF2	ENST00000315874.4	CUGBP, Elav-like family member 2	56	2	0	1	1	0	-0.08	-0.08	N/A
hsa-miR-105	SCN7A	ENST00000409855.1	sodium channel, voltage-gated, type VII, alpha subunit	5	2	1	0	1	1	-0.08	-0.08	N/A
hsa-miR-105	RFXAP	ENST00000255476.2	regulatory factor X-associated protein	682	1	0	1	0	0	-0.08	-0.08	N/A
hsa-miR-105	MS4A4A	ENST00000337908.4	membrane-spanning 4-domains, subfamily A, member 4A	5	1	0	0	1	0	-0.08	-0.08	N/A
hsa-miR-105	USP2	ENST00000455332.2	ubiquitin specific peptidase 2	19	2	0	2	0	0	-0.08	-0.08	N/A
hsa-miR-105	RPS14	ENST00000401695.3	ribosomal protein S14	2353	2	1	1	0	0	-0.08	-0.41	N/A
hsa-miR-105	SLC26A2	ENST00000286298.4	solute carrier family 26 (anion exchanger), member 2	748	1	0	1	0	4	-0.08	-0.08	N/A
hsa-miR-105	DGKH	ENST00000261491.5	diacylglycerol kinase, eta	46	6	1	2	3	3	-0.08	-0.3	N/A
hsa-miR-105	PROM1	ENST00000447510.2	prominin 1	5	1	0	0	1	1	-0.08	-0.08	N/A
hsa-miR-105	VPS37A	ENST00000324849.4	vacuolar protein sorting 37 homolog A (S. cerevisiae)	339	3	1	0	2	0	-0.08	-0.16	N/A
hsa-miR-105	VTA1	ENST00000367630.4	vesicle (multivesicular body) trafficking 1	1424	2	0	1	1	4	-0.08	-0.14	N/A
hsa-miR-105	SNIP1	ENST00000296215.6	Smad nuclear interacting protein 1	355	3	1	1	1	2	-0.08	-0.1	N/A
hsa-miR-105	ARHGAP26	ENST00000378004.3	Rho GTPase activating protein 26	131	3	1	0	2	2	-0.08	-0.09	N/A
hsa-miR-105	ZNF615	ENST00000602063.1	zinc finger protein 615	30	2	0	1	1	1	-0.08	-0.09	N/A
hsa-miR-105	KIAA1324L	ENST00000450689.2	KIAA1324-like	181	2	0	0	2	0	-0.08	-0.1	N/A
hsa-miR-105	C14orf37	ENST00000267485.7	chromosome 14 open reading frame 37	25	3	0	1	2	1	-0.08	-0.1	N/A
hsa-miR-105	ATP8A1	ENST00000381668.5	ATPase, aminophospholipid transporter (APLT), class I, type 8A, member 1	48	3	0	2	1	0	-0.08	-0.08	N/A
hsa-miR-105	ZNF705B	ENST00000443676.1	zinc finger protein 705B	5	1	0	1	0	0	-0.08	-0.08	N/A
hsa-miR-105	ZNF705D	ENST00000400085.3	zinc finger protein 705D	5	1	0	1	0	0	-0.08	-0.08	N/A
hsa-miR-105	ERAS	ENST00000338270.1	ES cell expressed Ras	7	1	0	0	1	0	-0.08	-0.08	N/A
hsa-miR-105	DNASE1L3	ENST00000486455.1	deoxyribonuclease I-like 3	5	1	0	1	0	0	-0.08	-0.08	N/A
hsa-miR-105	LRIG2	ENST00000361127.5	leucine-rich repeats and immunoglobulin-like domains 2	348	1	0	1	0	3	-0.08	-0.08	N/A
hsa-miR-105	STXBP5L	ENST00000273666.6	syntaxin binding protein 5-like	19	3	2	0	1	5	-0.08	-0.08	N/A
hsa-miR-105	HCCS	ENST00000321143.4	holocytochrome c synthase	1615	1	1	0	0	0	-0.08	-0.13	N/A
hsa-miR-105	FAM20B	ENST00000263733.4	family with sequence similarity 20, member B	113	2	0	2	0	1	-0.08	-0.1	N/A
hsa-miR-105	PHACTR2	ENST00000427704.2	phosphatase and actin regulator 2	274	2	1	1	0	0	-0.08	-0.09	N/A
hsa-miR-105	UCP2	ENST00000536983.1	uncoupling protein 2 (mitochondrial, proton carrier)	32	1	0	0	1	0	-0.08	-0.08	N/A
hsa-miR-105	CCDC152	ENST00000361970.5	coiled-coil domain containing 152	5	1	0	1	0	0	-0.08	-0.08	N/A
hsa-miR-105	RBM12B	ENST00000399300.2	RNA binding motif protein 12B	143	1	0	1	0	2	-0.08	-0.14	N/A
hsa-miR-105	PIRT	ENST00000580256.2	phosphoinositide-interacting regulator of transient receptor potential channels	5	1	0	1	0	3	-0.08	-0.08	N/A
hsa-miR-105	USP45	ENST00000392738.2	ubiquitin specific peptidase 45	491	1	0	1	0	2	-0.08	-0.25	N/A
hsa-miR-105	PPP2R2B	ENST00000394413.3	protein phosphatase 2, regulatory subunit B, beta	24	2	0	0	2	0	-0.08	-0.08	N/A
hsa-miR-105	DRP2	ENST00000402866.1	dystrophin related protein 2	5	4	1	2	1	1	-0.08	-0.08	N/A
hsa-miR-105	CYB561	ENST00000584031.1	cytochrome b561	10	1	1	0	0	1	-0.08	-0.08	N/A
hsa-miR-105	TXNDC5	ENST00000539054.1	thioredoxin domain containing 5 (endoplasmic reticulum)	1190	1	1	0	0	0	-0.08	-0.13	N/A
hsa-miR-105	ACTRT3	ENST00000330368.2	actin-related protein T3	244	1	0	1	0	0	-0.08	-0.11	N/A
hsa-miR-105	ADAMTS5	ENST00000284987.5	ADAM metallopeptidase with thrombospondin type 1 motif, 5	68	3	1	1	1	2	-0.08	-0.1	N/A
hsa-miR-105	PPIP5K2	ENST00000321521.9	diphosphoinositol pentakisphosphate kinase 2	203	2	1	1	0	3	-0.08	-0.1	N/A
hsa-miR-105	MCC	ENST00000302475.4	mutated in colorectal cancers	115	2	0	2	0	3	-0.08	-0.13	N/A
hsa-miR-105	PKN2	ENST00000370521.3	protein kinase N2	747	1	0	1	0	1	-0.08	-0.08	N/A
hsa-miR-105	MAP4K3	ENST00000263881.3	mitogen-activated protein kinase kinase kinase kinase 3	796	1	0	1	0	0	-0.08	-0.08	N/A
hsa-miR-105	PXDNL	ENST00000543296.1	peroxidasin homolog (Drosophila)-like	5	1	0	1	0	0	-0.08	-0.08	N/A
hsa-miR-105	GRK7	ENST00000264952.2	G protein-coupled receptor kinase 7	5	2	0	1	1	0	-0.08	-0.08	N/A
hsa-miR-105	CASP10	ENST00000286186.6	caspase 10, apoptosis-related cysteine peptidase	55	1	0	0	1	0	-0.08	-0.08	N/A
hsa-miR-105	HSF2BP	ENST00000291560.2	heat shock transcription factor 2 binding protein	131	1	0	0	1	0	-0.08	-0.08	N/A
hsa-miR-105	FAM163A	ENST00000341785.4	family with sequence similarity 163, member A	23	1	1	0	0	0	-0.08	-0.08	N/A
hsa-miR-105	EDN3	ENST00000311585.7	endothelin 3	5	1	1	0	0	0	-0.08	-0.08	N/A
hsa-miR-105	C1orf158	ENST00000288048.5	chromosome 1 open reading frame 158	5	1	0	1	0	0	-0.08	-0.08	N/A
hsa-miR-105	PDPK1	ENST00000441549.3	3-phosphoinositide dependent protein kinase-1	104	2	0	2	0	2	-0.08	-0.08	N/A
hsa-miR-105	RP11-126K1.2	ENST00000447795.2	Uncharacterized protein	145	1	0	1	0	0	-0.08	-0.18	N/A
hsa-miR-105	ERLIN1	ENST00000421367.2	ER lipid raft associated 1	86	1	0	1	0	1	-0.08	-0.08	N/A
hsa-miR-105	S100PBP	ENST00000373475.5	S100P binding protein	428	1	0	1	0	3	-0.08	-0.08	N/A
hsa-miR-105	POP1	ENST00000401707.2	processing of precursor 1, ribonuclease P/MRP subunit (S. cerevisiae)	499	1	0	1	0	1	-0.08	-0.09	N/A
hsa-miR-105	MPST	ENST00000429360.2	mercaptopyruvate sulfurtransferase	145	1	0	1	0	0	-0.08	-0.08	N/A
hsa-miR-105	SRPX2	ENST00000373004.3	sushi-repeat containing protein, X-linked 2	69	1	1	0	0	0	-0.08	-0.13	N/A
hsa-miR-105	PRPF40A	ENST00000410080.1	PRP40 pre-mRNA processing factor 40 homolog A (S. cerevisiae)	459	2	2	0	0	1	-0.08	-0.44	N/A
hsa-miR-105	GAR1	ENST00000394631.3	GAR1 ribonucleoprotein	82	1	0	0	1	0	-0.08	-0.14	N/A
hsa-miR-105	DENND5B	ENST00000389082.5	DENN/MADD domain containing 5B	832	3	0	2	1	1	-0.08	-0.08	N/A
hsa-miR-105	TXLNA	ENST00000373610.3	taxilin alpha	564	1	0	1	0	0	-0.08	-0.08	N/A
hsa-miR-105	CNNM1	ENST00000356713.4	cyclin M1	45	1	0	1	0	0	-0.08	-0.08	N/A
hsa-miR-105	ARRDC3	ENST00000265138.3	arrestin domain containing 3	1313	1	0	1	0	0	-0.08	-0.08	N/A
hsa-miR-105	FCHO2	ENST00000430046.2	FCH domain only 2	158	1	0	0	1	1	-0.08	-0.08	N/A
hsa-miR-105	PRICKLE2	ENST00000295902.6	prickle homolog 2 (Drosophila)	20	3	0	3	0	3	-0.08	-0.08	N/A
hsa-miR-105	MMP13	ENST00000260302.3	matrix metallopeptidase 13 (collagenase 3)	5	1	0	1	0	0	-0.08	-0.08	N/A
hsa-miR-105	DTHD1	ENST00000456874.2	death domain containing 1	5	1	0	1	0	0	-0.08	-0.08	N/A
hsa-miR-105	C6orf89	ENST00000480824.2	chromosome 6 open reading frame 89	1972	2	0	1	1	0	-0.08	-0.12	N/A
hsa-miR-105	RWDD3	ENST00000263893.6	RWD domain containing 3	61	1	1	0	0	0	-0.08	-0.4	N/A
hsa-miR-105	LSM6	ENST00000502781.1	LSM6 homolog, U6 small nuclear RNA associated (S. cerevisiae)	660	1	0	0	1	1	-0.08	-0.11	N/A
hsa-miR-105	CLIP1	ENST00000361654.4	CAP-GLY domain containing linker protein 1	17	2	0	1	1	1	-0.08	-0.13	N/A
hsa-miR-105	RP11-1102P16.1	ENST00000523987.1	Uncharacterized protein	5	1	0	0	1	0	-0.08	-0.08	N/A
hsa-miR-105	NAA16	ENST00000403412.3	N(alpha)-acetyltransferase 16, NatA auxiliary subunit	34	1	0	0	1	0	-0.08	-0.08	N/A
hsa-miR-105	RNF125	ENST00000217740.3	ring finger protein 125, E3 ubiquitin protein ligase	214	1	1	0	0	2	-0.08	-0.08	N/A
hsa-miR-105	FBXL7	ENST00000504595.1	F-box and leucine-rich repeat protein 7	16	1	1	0	0	2	-0.08	-0.08	N/A
hsa-miR-105	ZNF667	ENST00000591790.1	zinc finger protein 667	24	3	0	1	2	0	-0.08	-0.08	N/A
hsa-miR-105	DDIT4L	ENST00000273990.2	DNA-damage-inducible transcript 4-like	87	2	0	0	2	1	-0.08	-0.08	N/A
hsa-miR-105	KANSL1	ENST00000574590.1	KAT8 regulatory NSL complex subunit 1	5	1	0	1	0	0	-0.08	-0.08	N/A
hsa-miR-105	GBP1	ENST00000370473.4	guanylate binding protein 1, interferon-inducible	40	1	0	0	1	0	-0.08	-0.08	N/A
hsa-miR-105	GLT6D1	ENST00000371763.1	glycosyltransferase 6 domain containing 1	5	1	0	0	1	0	-0.08	-0.08	N/A
hsa-miR-105	PPP4R2	ENST00000356692.5	protein phosphatase 4, regulatory subunit 2	310	1	0	1	0	2	-0.08	-0.1	N/A
hsa-miR-105	DCLK1	ENST00000379892.4	doublecortin-like kinase 1	9	4	1	0	3	2	-0.08	-0.17	N/A
hsa-miR-105	APOOL	ENST00000373173.2	apolipoprotein O-like	109	3	1	0	2	3	-0.08	-0.19	N/A
hsa-miR-105	ADAT2	ENST00000606514.1	adenosine deaminase, tRNA-specific 2	303	2	1	0	1	6	-0.08	-0.29	N/A
hsa-miR-105	OAZ2	ENST00000560258.2	ornithine decarboxylase antizyme 2	2429	2	0	2	0	0	-0.08	-0.27	N/A
hsa-miR-105	NCOA1	ENST00000405141.1	nuclear receptor coactivator 1	200	2	0	1	1	1	-0.08	-0.08	N/A
hsa-miR-105	COLEC10	ENST00000332843.2	collectin sub-family member 10 (C-type lectin)	5	4	0	1	3	0	-0.08	-0.14	N/A
hsa-miR-105	STX16	ENST00000355957.5	syntaxin 16	756	2	1	1	0	2	-0.08	-0.21	N/A
hsa-miR-105	ANKRD23	ENST00000318357.4	ankyrin repeat domain 23	9	2	1	1	0	0	-0.08	-0.08	N/A
hsa-miR-105	COL6A5	ENST00000432398.2	collagen, type VI, alpha 5	5	1	0	1	0	0	-0.08	-0.08	N/A
hsa-miR-105	CYP7A1	ENST00000301645.3	cytochrome P450, family 7, subfamily A, polypeptide 1	5	1	0	0	1	2	-0.08	-0.08	N/A
hsa-miR-105	RNF166	ENST00000312838.4	ring finger protein 166	1977	1	0	1	0	0	-0.08	-0.08	N/A
hsa-miR-105	RAG1	ENST00000299440.5	recombination activating gene 1	5	2	0	1	1	2	-0.08	-0.08	N/A
hsa-miR-105	MANBA	ENST00000226578.4	mannosidase, beta A, lysosomal	1062	1	1	0	0	0	-0.08	-0.08	N/A
hsa-miR-105	CDK8	ENST00000381527.3	cyclin-dependent kinase 8	280	1	0	1	0	0	-0.08	-0.08	N/A
hsa-miR-105	SLC25A48	ENST00000425402.1	solute carrier family 25, member 48	5	1	0	1	0	1	-0.08	-0.08	N/A
hsa-miR-105	ISY1-RAB43	ENST00000418265.1	ISY1-RAB43 readthrough	5	1	0	1	0	3	-0.08	-0.08	N/A
hsa-miR-105	SLC30A7	ENST00000370112.4	solute carrier family 30 (zinc transporter), member 7	204	1	0	1	0	1	-0.08	-0.15	N/A
hsa-miR-105	SLC9A3R1	ENST00000262613.5	solute carrier family 9, subfamily A (NHE3, cation proton antiporter 3), member 3 regulator 1	2939	1	0	0	1	0	-0.08	-0.08	N/A
hsa-miR-105	SNX1	ENST00000353874.4	sorting nexin 1	1296	2	0	1	1	2	-0.08	-0.11	N/A
hsa-miR-105	ATP13A3	ENST00000439040.1	ATPase type 13A3	243	2	0	1	1	0	-0.08	-0.08	N/A
hsa-miR-105	SLC6A6	ENST00000454876.2	solute carrier family 6 (neurotransmitter transporter), member 6	280	3	1	1	1	1	-0.08	-0.08	N/A
hsa-miR-105	ST13	ENST00000216218.3	suppression of tumorigenicity 13 (colon carcinoma) (Hsp70 interacting protein)	83	3	1	0	2	1	-0.08	-0.19	N/A
hsa-miR-105	NEDD9	ENST00000379446.5	neural precursor cell expressed, developmentally down-regulated 9	1164	1	0	1	0	0	-0.08	-0.08	N/A
hsa-miR-105	PCYT1A	ENST00000292823.2	phosphate cytidylyltransferase 1, choline, alpha	731	1	0	1	0	1	-0.08	-0.08	N/A
hsa-miR-105	TGFBR2	ENST00000359013.4	transforming growth factor, beta receptor II (70/80kDa)	2168	3	2	0	1	5	-0.07	-0.12	N/A
hsa-miR-105	KDR	ENST00000263923.4	kinase insert domain receptor (a type III receptor tyrosine kinase)	5	1	1	0	0	0	-0.07	-0.07	N/A
hsa-miR-105	TRIM37	ENST00000262294.7	tripartite motif containing 37	1070	1	0	1	0	0	-0.07	-0.07	N/A
hsa-miR-105	C21orf62	ENST00000536776.1	chromosome 21 open reading frame 62	5	1	0	1	0	5	-0.07	-0.07	N/A
hsa-miR-105	TUBB2B	ENST00000259818.7	tubulin, beta 2B class IIb	8782	1	0	0	1	0	-0.07	-0.07	N/A
hsa-miR-105	GMNC	ENST00000442080.1	geminin coiled-coil domain containing	19	2	0	1	1	1	-0.07	-0.07	N/A
hsa-miR-105	GPR61	ENST00000527748.1	G protein-coupled receptor 61	5	1	1	0	0	1	-0.07	-0.07	N/A
hsa-miR-105	CLEC9A	ENST00000355819.1	C-type lectin domain family 9, member A	5	1	0	0	1	0	-0.07	-0.07	N/A
hsa-miR-105	ANKRD63	ENST00000434396.1	ankyrin repeat domain 63	5	1	1	0	0	0	-0.07	-0.07	N/A
hsa-miR-105	RGS21	ENST00000417209.2	regulator of G-protein signaling 21	5	1	0	0	1	0	-0.07	-0.07	N/A
hsa-miR-105	MICAL2	ENST00000379612.3	microtubule associated monooxygenase, calponin and LIM domain containing 2	1742	1	1	0	0	1	-0.07	-0.07	N/A
hsa-miR-105	IL27RA	ENST00000263379.2	interleukin 27 receptor, alpha	30	1	0	1	0	0	-0.07	-0.09	N/A
hsa-miR-105	FAM114A1	ENST00000358869.2	family with sequence similarity 114, member A1	1504	1	0	0	1	3	-0.07	-0.08	N/A
hsa-miR-105	PARP1	ENST00000366794.5	poly (ADP-ribose) polymerase 1	1264	1	1	0	0	0	-0.07	-0.34	N/A
hsa-miR-105	WBSCR22	ENST00000265758.2	Williams Beuren syndrome chromosome region 22	1843	1	0	0	1	0	-0.07	-0.07	N/A
hsa-miR-105	ZFP30	ENST00000392144.1	ZFP30 zinc finger protein	41	1	1	0	0	1	-0.07	-0.15	N/A
hsa-miR-105	PPP1R9A	ENST00000289495.5	protein phosphatase 1, regulatory subunit 9A	46	3	0	1	2	2	-0.07	-0.13	N/A
hsa-miR-105	GNA13	ENST00000439174.2	guanine nucleotide binding protein (G protein), alpha 13	190	4	0	1	3	7	-0.07	-0.09	N/A
hsa-miR-105	DCTN3	ENST00000447983.2	dynactin 3 (p22)	1816	1	0	1	0	0	-0.07	-0.07	N/A
hsa-miR-105	TWIST2	ENST00000448943.2	twist basic helix-loop-helix transcription factor 2	5	1	0	0	1	1	-0.07	-0.07	N/A
hsa-miR-105	ENG	ENST00000344849.3	endoglin	181	1	0	0	1	0	-0.07	-0.07	N/A
hsa-miR-105	RFX7	ENST00000423270.1	regulatory factor X, 7	1049	2	0	2	0	1	-0.07	-0.07	N/A
hsa-miR-105	MARCH11	ENST00000332432.8	membrane-associated ring finger (C3HC4) 11	5	1	0	0	1	0	-0.07	-0.07	N/A
hsa-miR-105	STON2	ENST00000267540.2	stonin 2	40	5	1	2	2	3	-0.07	-0.09	N/A
hsa-miR-105	RTFDC1	ENST00000395881.3	replication termination factor 2 domain containing 1	15783	1	0	1	0	0	-0.07	-0.07	N/A
hsa-miR-105	EYA4	ENST00000367895.5	eyes absent homolog 4 (Drosophila)	242	1	0	1	0	2	-0.07	-0.08	N/A
hsa-miR-105	FIGN	ENST00000333129.3	fidgetin	10	3	1	2	0	1	-0.07	-0.1	N/A
hsa-miR-105	MICA	ENST00000449934.2	MHC class I polypeptide-related sequence A	742	1	0	1	0	1	-0.07	-0.08	N/A
hsa-miR-105	LPGAT1	ENST00000366997.4	lysophosphatidylglycerol acyltransferase 1	135	2	0	2	0	1	-0.07	-0.08	N/A
hsa-miR-105	MAP3K2	ENST00000409947.1	mitogen-activated protein kinase kinase kinase 2	187	4	0	2	2	3	-0.07	-0.07	N/A
hsa-miR-105	ABCC2	ENST00000370449.4	ATP-binding cassette, sub-family C (CFTR/MRP), member 2	39	1	0	1	0	2	-0.07	-0.13	N/A
hsa-miR-105	LSM14B	ENST00000253001.4	LSM14B, SCD6 homolog B (S. cerevisiae)	700	1	0	1	0	1	-0.07	-0.08	N/A
hsa-miR-105	HMGB1	ENST00000399489.1	high mobility group box 1	800	1	0	1	0	1	-0.07	-0.17	N/A
hsa-miR-105	PTPN14	ENST00000366956.5	protein tyrosine phosphatase, non-receptor type 14	301	4	1	2	1	2	-0.07	-0.08	N/A
hsa-miR-105	ELOVL6	ENST00000394607.3	ELOVL fatty acid elongase 6	901	1	0	1	0	1	-0.07	-0.07	N/A
hsa-miR-105	LRP8	ENST00000306052.6	low density lipoprotein receptor-related protein 8, apolipoprotein e receptor	16	1	0	1	0	1	-0.07	-0.07	N/A
hsa-miR-105	SPDYE3	ENST00000332397.6	speedy/RINGO cell cycle regulator family member E3	5	1	1	0	0	1	-0.07	-0.07	N/A
hsa-miR-105	CXorf21	ENST00000378962.3	chromosome X open reading frame 21	5	1	0	0	1	1	-0.07	-0.08	N/A
hsa-miR-105	DCT	ENST00000377028.5	dopachrome tautomerase	5	1	0	0	1	1	-0.07	-0.07	N/A
hsa-miR-105	S100A14	ENST00000476873.1	S100 calcium binding protein A14	5	1	0	0	1	0	-0.07	-0.07	N/A
hsa-miR-105	GABPB2	ENST00000368918.3	GA binding protein transcription factor, beta subunit 2	35	1	0	1	0	1	-0.07	-0.12	N/A
hsa-miR-105	LDLR	ENST00000558518.1	low density lipoprotein receptor	1462	2	1	1	0	1	-0.07	-0.08	N/A
hsa-miR-105	TMEM183A	ENST00000367242.3	transmembrane protein 183A	241	1	1	0	0	1	-0.07	-0.09	N/A
hsa-miR-105	BTBD3	ENST00000254977.3	BTB (POZ) domain containing 3	3798	2	0	2	0	1	-0.07	-0.09	N/A
hsa-miR-105	QSOX2	ENST00000358701.5	quiescin Q6 sulfhydryl oxidase 2	905	2	0	0	2	0	-0.07	-0.09	N/A
hsa-miR-105	PRR5L	ENST00000527487.1	proline rich 5 like	238	3	0	0	3	0	-0.07	-0.12	N/A
hsa-miR-105	ZNF805	ENST00000535550.1	zinc finger protein 805	58	3	1	0	2	6	-0.07	-0.11	N/A
hsa-miR-105	AKT3	ENST00000366539.1	v-akt murine thymoma viral oncogene homolog 3	168	3	1	1	1	1	-0.07	-0.11	N/A
hsa-miR-105	DPAGT1	ENST00000409993.2	dolichyl-phosphate (UDP-N-acetylglucosamine) N-acetylglucosaminephosphotransferase 1 (GlcNAc-1-P transferase)	936	1	0	0	1	0	-0.07	-0.07	N/A
hsa-miR-105	HDAC8	ENST00000439122.2	histone deacetylase 8	24	1	0	0	1	1	-0.07	-0.07	N/A
hsa-miR-105	SEMA4G	ENST00000210633.3	sema domain, immunoglobulin domain (Ig), transmembrane domain (TM) and short cytoplasmic domain, (semaphorin) 4G	1015	1	0	1	0	0	-0.07	-0.07	N/A
hsa-miR-105	RTN4	ENST00000394609.2	reticulon 4	34030	1	0	0	1	0	-0.07	-0.07	N/A
hsa-miR-105	FAM46C	ENST00000369448.3	family with sequence similarity 46, member C	74	1	0	1	0	0	-0.07	-0.07	N/A
hsa-miR-105	BPGM	ENST00000344924.3	2,3-bisphosphoglycerate mutase	1028	1	0	0	1	0	-0.07	-0.07	N/A
hsa-miR-105	PPFIA2	ENST00000549396.1	protein tyrosine phosphatase, receptor type, f polypeptide (PTPRF), interacting protein (liprin), alpha 2	5	3	0	0	3	1	-0.07	-0.07	N/A
hsa-miR-105	RAP2A	ENST00000245304.4	RAP2A, member of RAS oncogene family	721	1	0	0	1	5	-0.07	-0.07	N/A
hsa-miR-105	CTDSP2	ENST00000398073.2	CTD (carboxy-terminal domain, RNA polymerase II, polypeptide A) small phosphatase 2	991	1	0	1	0	2	-0.07	-0.08	N/A
hsa-miR-105	SLC47A1	ENST00000270570.4	solute carrier family 47 (multidrug and toxin extrusion), member 1	204	2	0	1	1	0	-0.07	-0.08	N/A
hsa-miR-105	DPY19L4	ENST00000414645.2	dpy-19-like 4 (C. elegans)	362	1	0	0	1	1	-0.07	-0.09	N/A
hsa-miR-105	FAIM2	ENST00000320634.3	Fas apoptotic inhibitory molecule 2	5	3	1	1	1	0	-0.07	-0.07	N/A
hsa-miR-105	DCAF15	ENST00000254337.6	DDB1 and CUL4 associated factor 15	304	1	0	1	0	0	-0.07	-0.07	N/A
hsa-miR-105	C19orf35	ENST00000342063.3	chromosome 19 open reading frame 35	5	1	0	1	0	0	-0.07	-0.07	N/A
hsa-miR-105	WDFY1	ENST00000233055.4	WD repeat and FYVE domain containing 1	88	1	0	1	0	0	-0.07	-0.07	N/A
hsa-miR-105	BTG4	ENST00000525791.1	B-cell translocation gene 4	5	1	0	0	1	0	-0.07	-0.07	N/A
hsa-miR-105	COX7B	ENST00000481445.1	cytochrome c oxidase subunit VIIb	83	2	0	0	2	2	-0.07	-0.08	N/A
hsa-miR-105	PTPN7	ENST00000367279.4	protein tyrosine phosphatase, non-receptor type 7	5	1	0	1	0	0	-0.07	-0.07	N/A
hsa-miR-105	CAND1	ENST00000545606.1	cullin-associated and neddylation-dissociated 1	1568	2	0	0	2	1	-0.07	-0.12	N/A
hsa-miR-105	HS3ST3A1	ENST00000284110.1	heparan sulfate (glucosamine) 3-O-sulfotransferase 3A1	148	1	0	1	0	3	-0.07	-0.12	N/A
hsa-miR-105	CP	ENST00000264613.6	ceruloplasmin (ferroxidase)	11	2	1	0	1	1	-0.07	-0.16	N/A
hsa-miR-105	NAA10	ENST00000370015.4	N(alpha)-acetyltransferase 10, NatA catalytic subunit	960	1	1	0	0	0	-0.07	-0.43	N/A
hsa-miR-105	SEH1L	ENST00000262124.11	SEH1-like (S. cerevisiae)	632	1	0	1	0	3	-0.07	-0.14	N/A
hsa-miR-105	PEX10	ENST00000288774.3	peroxisomal biogenesis factor 10	347	2	0	1	1	0	-0.07	-0.08	N/A
hsa-miR-105	SRSF10	ENST00000343255.5	serine/arginine-rich splicing factor 10	1920	2	0	1	1	1	-0.07	-0.08	N/A
hsa-miR-105	IL15	ENST00000296545.7	interleukin 15	504	1	0	1	0	0	-0.07	-0.24	N/A
hsa-miR-105	PLAT	ENST00000270189.6	plasminogen activator, tissue	1452	1	0	0	1	1	-0.07	-0.08	N/A
hsa-miR-105	BLOC1S6	ENST00000220531.3	biogenesis of lysosomal organelles complex-1, subunit 6, pallidin	1754	1	0	1	0	1	-0.07	-0.07	N/A
hsa-miR-105	TEX12	ENST00000280358.4	testis expressed 12	5	1	0	0	1	0	-0.07	-0.07	N/A
hsa-miR-105	KCNJ15	ENST00000328656.4	potassium inwardly-rectifying channel, subfamily J, member 15	5	5	0	2	3	0	-0.07	-0.07	N/A
hsa-miR-105	ZNF160	ENST00000599056.1	zinc finger protein 160	68	1	0	1	0	0	-0.07	-0.07	N/A
hsa-miR-105	DOK5	ENST00000262593.5	docking protein 5	5	1	0	0	1	0	-0.07	-0.07	N/A
hsa-miR-105	SPIN3	ENST00000374919.3	spindlin family, member 3	12	1	0	1	0	1	-0.07	-0.07	N/A
hsa-miR-105	EFTUD2	ENST00000426333.2	elongation factor Tu GTP binding domain containing 2	3704	1	0	1	0	0	-0.07	-0.07	N/A
hsa-miR-105	CRAMP1L	ENST00000397412.3	Crm, cramped-like (Drosophila)	731	3	1	2	0	2	-0.07	-0.07	N/A
hsa-miR-105	RAB7L1	ENST00000367139.3	RAB7, member RAS oncogene family-like 1	61	2	0	0	2	1	-0.07	-0.07	N/A
hsa-miR-105	ZNF93	ENST00000592160.1	zinc finger protein 93	5	1	0	0	1	0	-0.07	-0.07	N/A
hsa-miR-105	HNRNPD	ENST00000313899.7	heterogeneous nuclear ribonucleoprotein D (AU-rich element RNA binding protein 1, 37kDa)	1763	1	0	0	1	2	-0.07	-0.07	N/A
hsa-miR-105	HRNR	ENST00000368801.2	hornerin	5	1	0	1	0	1	-0.07	-0.07	N/A
hsa-miR-105	AC008964.1	ENST00000593965.1		5	1	0	0	1	0	-0.07	-0.07	N/A
hsa-miR-105	RAB9B	ENST00000243298.2	RAB9B, member RAS oncogene family	21	2	0	1	1	0	-0.07	-0.07	N/A
hsa-miR-105	C1orf61	ENST00000368243.1	chromosome 1 open reading frame 61	5	1	0	0	1	0	-0.07	-0.07	N/A
hsa-miR-105	TOMM34	ENST00000372813.3	translocase of outer mitochondrial membrane 34	1242	1	0	1	0	0	-0.07	-0.07	N/A
hsa-miR-105	KARS	ENST00000568378.1	lysyl-tRNA synthetase	2738	1	0	0	1	1	-0.07	-0.09	N/A
hsa-miR-105	SLC6A9	ENST00000372310.3	solute carrier family 6 (neurotransmitter transporter, glycine), member 9	74	1	0	1	0	2	-0.07	-0.08	N/A
hsa-miR-105	EHD3	ENST00000322054.5	EH-domain containing 3	206	2	0	2	0	3	-0.07	-0.08	N/A
hsa-miR-105	USP32	ENST00000300896.4	ubiquitin specific peptidase 32	85	1	0	1	0	1	-0.07	-0.13	N/A
hsa-miR-105	ATG4C	ENST00000317868.4	autophagy related 4C, cysteine peptidase	82	2	0	0	2	0	-0.07	-0.08	N/A
hsa-miR-105	FERMT1	ENST00000217289.4	fermitin family member 1	245	1	0	1	0	1	-0.07	-0.08	N/A
hsa-miR-105	RRP15	ENST00000366932.3	ribosomal RNA processing 15 homolog (S. cerevisiae)	243	5	0	3	2	3	-0.07	-0.22	N/A
hsa-miR-105	ACSL1	ENST00000454703.2	acyl-CoA synthetase long-chain family member 1	121	1	0	0	1	1	-0.07	-0.08	N/A
hsa-miR-105	AFF3	ENST00000409236.2	AF4/FMR2 family, member 3	296	4	0	3	1	2	-0.07	-0.07	N/A
hsa-miR-105	FLJ27365	ENST00000360737.3	hsa-mir-4763	74	1	0	1	0	1	-0.07	-0.07	N/A
hsa-miR-105	SEC14L6	ENST00000402034.2	SEC14-like 6 (S. cerevisiae)	14	2	0	1	1	0	-0.07	-0.07	N/A
hsa-miR-105	C2orf72	ENST00000373640.4	chromosome 2 open reading frame 72	3885	1	0	1	0	1	-0.07	-0.07	N/A
hsa-miR-105	MAP6D1	ENST00000318631.3	MAP6 domain containing 1	45	1	0	1	0	0	-0.07	-0.07	N/A
hsa-miR-105	MMADHC	ENST00000303319.5	methylmalonic aciduria (cobalamin deficiency) cblD type, with homocystinuria	250	5	0	2	3	3	-0.07	-0.29	N/A
hsa-miR-105	PLXDC1	ENST00000315392.4	plexin domain containing 1	9	2	0	1	1	0	-0.07	-0.12	N/A
hsa-miR-105	FAM19A5	ENST00000358295.5	family with sequence similarity 19 (chemokine (C-C motif)-like), member A5	14	1	0	1	0	0	-0.07	-0.2	N/A
hsa-miR-105	L3MBTL3	ENST00000529410.1	l(3)mbt-like 3 (Drosophila)	60	1	0	1	0	0	-0.07	-0.09	N/A
hsa-miR-105	PCMTD2	ENST00000308824.6	protein-L-isoaspartate (D-aspartate) O-methyltransferase domain containing 2	476	1	0	1	0	1	-0.07	-0.07	N/A
hsa-miR-105	FAM126B	ENST00000418596.3	family with sequence similarity 126, member B	132	1	0	1	0	3	-0.07	-0.07	N/A
hsa-miR-105	SPPL3	ENST00000353487.2	signal peptide peptidase like 3	799	1	0	1	0	0	-0.07	-0.15	N/A
hsa-miR-105	LRPAP1	ENST00000500728.2	low density lipoprotein receptor-related protein associated protein 1	1109	2	0	1	1	4	-0.07	-0.08	N/A
hsa-miR-105	ARMC8	ENST00000469044.1	armadillo repeat containing 8	398	1	0	0	1	0	-0.07	-0.07	N/A
hsa-miR-105	UBXN10	ENST00000375099.3	UBX domain protein 10	5	1	0	1	0	1	-0.07	-0.07	N/A
hsa-miR-105	CNDP1	ENST00000582365.1	carnosine dipeptidase 1 (metallopeptidase M20 family)	5	3	0	2	1	2	-0.07	-0.07	N/A
hsa-miR-105	UGT2B28	ENST00000511240.1	UDP glucuronosyltransferase 2 family, polypeptide B28	5	1	0	0	1	0	-0.07	-0.07	N/A
hsa-miR-105	DYDC2	ENST00000372199.1	DPY30 domain containing 2	5	1	0	0	1	0	-0.07	-0.07	N/A
hsa-miR-105	ZNF705A	ENST00000359286.4	zinc finger protein 705A	5	1	0	1	0	0	-0.07	-0.07	N/A
hsa-miR-105	CNOT8	ENST00000285896.6	CCR4-NOT transcription complex, subunit 8	319	2	0	0	2	1	-0.07	-0.07	N/A
hsa-miR-105	SFPQ	ENST00000357214.5	splicing factor proline/glutamine-rich	4735	2	0	0	2	1	-0.07	-0.22	N/A
hsa-miR-105	HIATL2	ENST00000602917.1	hippocampus abundant transcript-like 2	111	1	0	1	0	1	-0.07	-0.07	N/A
hsa-miR-105	SPRY1	ENST00000394339.2	sprouty homolog 1, antagonist of FGF signaling (Drosophila)	150	3	2	0	1	1	-0.07	-0.15	N/A
hsa-miR-105	ACSM2B	ENST00000329697.6	acyl-CoA synthetase medium-chain family member 2B	37	1	0	1	0	1	-0.07	-0.19	N/A
hsa-miR-105	TNFAIP8	ENST00000504771.2	tumor necrosis factor, alpha-induced protein 8	608	2	0	2	0	1	-0.07	-0.21	N/A
hsa-miR-105	PCF11	ENST00000298281.4	PCF11 cleavage and polyadenylation factor subunit	218	1	0	0	1	1	-0.07	-0.08	N/A
hsa-miR-105	NSUN7	ENST00000316607.5	NOP2/Sun domain family, member 7	9	1	0	1	0	1	-0.07	-0.07	N/A
hsa-miR-105	POU6F2	ENST00000518318.2	POU class 6 homeobox 2	5	2	0	2	0	3	-0.07	-0.07	N/A
hsa-miR-105	KIAA0087	ENST00000242109.3	KIAA0087	5	1	0	0	1	2	-0.07	-0.07	N/A
hsa-miR-105	PTPRCAP	ENST00000326294.3	protein tyrosine phosphatase, receptor type, C-associated protein	7	1	0	0	1	0	-0.07	-0.07	N/A
hsa-miR-105	ZNF366	ENST00000318442.5	zinc finger protein 366	5	1	0	1	0	1	-0.07	-0.07	N/A
hsa-miR-105	ZNF182	ENST00000376943.3	zinc finger protein 182	20	1	0	1	0	2	-0.07	-0.07	N/A
hsa-miR-105	CLDN23	ENST00000519106.1	claudin 23	53	1	0	1	0	0	-0.07	-0.07	N/A
hsa-miR-105	PAX9	ENST00000361487.6	paired box 9	53	1	0	1	0	1	-0.07	-0.08	N/A
hsa-miR-105	UBQLN2	ENST00000338222.5	ubiquilin 2	70	1	0	0	1	2	-0.07	-0.11	N/A
hsa-miR-105	MURC	ENST00000307584.5	muscle-related coiled-coil protein	75	2	0	1	1	1	-0.07	-0.07	N/A
hsa-miR-105	HSF2	ENST00000452194.1	heat shock transcription factor 2	1073	1	0	0	1	2	-0.07	-0.07	N/A
hsa-miR-105	S1PR3	ENST00000358157.2	sphingosine-1-phosphate receptor 3	70	1	0	1	0	2	-0.07	-0.09	N/A
hsa-miR-105	SP3	ENST00000310015.6	Sp3 transcription factor	285	3	0	1	2	3	-0.07	-0.08	N/A
hsa-miR-105	SULT4A1	ENST00000330884.4	sulfotransferase family 4A, member 1	25	1	0	1	0	0	-0.07	-0.08	N/A
hsa-miR-105	CTD-2140B24.4	ENST00000540096.2	Zinc finger protein 268	156	1	0	0	1	2	-0.07	-0.07	N/A
hsa-miR-105	RGS6	ENST00000553530.1	regulator of G-protein signaling 6	5	1	0	1	0	3	-0.07	-0.07	N/A
hsa-miR-105	BZW2	ENST00000258761.3	basic leucine zipper and W2 domains 2	3418	1	0	0	1	0	-0.07	-0.07	N/A
hsa-miR-105	FAM198B	ENST00000585682.1	family with sequence similarity 198, member B	25	1	0	0	1	2	-0.07	-0.07	N/A
hsa-miR-105	KTN1	ENST00000413890.2	kinectin 1 (kinesin receptor)	469	1	0	0	1	0	-0.07	-0.07	N/A
hsa-miR-105	PANX1	ENST00000227638.3	pannexin 1	576	1	1	0	0	2	-0.07	-0.1	N/A
hsa-miR-105	GNL3L	ENST00000336470.4	guanine nucleotide binding protein-like 3 (nucleolar)-like	151	2	1	0	1	3	-0.07	-0.09	N/A
hsa-miR-105	NCK2	ENST00000451463.2	NCK adaptor protein 2	178	1	0	0	1	1	-0.07	-0.07	N/A
hsa-miR-105	ARPP19	ENST00000566423.1	cAMP-regulated phosphoprotein, 19kDa	1316	3	0	1	2	3	-0.07	-0.21	N/A
hsa-miR-105	TK2	ENST00000299697.7	thymidine kinase 2, mitochondrial	439	1	0	1	0	0	-0.07	-0.07	N/A
hsa-miR-105	HIST1H3B	ENST00000244661.2	histone cluster 1, H3b	7	1	0	1	0	2	-0.07	-0.31	N/A
hsa-miR-105	SDR42E1	ENST00000328945.5	short chain dehydrogenase/reductase family 42E, member 1	164	1	0	1	0	0	-0.07	-0.1	N/A
hsa-miR-105	DMC1	ENST00000216024.2	DNA meiotic recombinase 1	9	1	0	0	1	0	-0.07	-0.07	N/A
hsa-miR-105	RPL37	ENST00000274242.5	ribosomal protein L37	1785	1	0	1	0	4	-0.07	-0.08	N/A
hsa-miR-105	GPR112	ENST00000394143.1	G protein-coupled receptor 112	5	1	0	0	1	0	-0.07	-0.07	N/A
hsa-miR-105	ATXN7L3B	ENST00000519948.2	ataxin 7-like 3B	55	1	0	1	0	0	-0.07	-0.07	N/A
hsa-miR-105	CCDC144A	ENST00000443444.2	coiled-coil domain containing 144A	5	3	0	2	1	0	-0.07	-0.07	N/A
hsa-miR-105	CPEB1	ENST00000450751.2	cytoplasmic polyadenylation element binding protein 1	5	1	0	1	0	0	-0.07	-0.07	N/A
hsa-miR-105	KIF5C	ENST00000435030.1	kinesin family member 5C	19	1	0	1	0	2	-0.07	-0.11	N/A
hsa-miR-105	AMER2	ENST00000357816.2	APC membrane recruitment protein 2	7	2	0	1	1	6	-0.07	-0.09	N/A
hsa-miR-105	GRM6	ENST00000231188.5	glutamate receptor, metabotropic 6	5	2	0	2	0	6	-0.07	-0.07	N/A
hsa-miR-105	AKAP7	ENST00000431975.2	A kinase (PRKA) anchor protein 7	21	1	1	0	0	1	-0.07	-0.07	N/A
hsa-miR-105	SUV39H2	ENST00000313519.5	suppressor of variegation 3-9 homolog 2 (Drosophila)	54	3	2	1	0	2	-0.06	-0.34	N/A
hsa-miR-105	PHLDA1	ENST00000602540.1	pleckstrin homology-like domain, family A, member 1	3907	3	0	3	0	1	-0.06	-0.34	N/A
hsa-miR-105	HIST1H2AI	ENST00000358739.3	histone cluster 1, H2ai	11	2	1	1	0	0	-0.06	-0.56	N/A
hsa-miR-105	BMPR1A	ENST00000372037.3	bone morphogenetic protein receptor, type IA	125	4	1	0	3	3	-0.06	-0.07	N/A
hsa-miR-105	FAM122B	ENST00000370790.1	family with sequence similarity 122B	334	1	0	1	0	0	-0.06	-0.15	N/A
hsa-miR-105	FGF10	ENST00000264664.4	fibroblast growth factor 10	5	3	0	0	3	2	-0.06	-0.12	N/A
hsa-miR-105	MTX3	ENST00000509852.1	metaxin 3	304	2	0	1	1	0	-0.06	-0.07	N/A
hsa-miR-105	PSMD12	ENST00000356126.3	proteasome (prosome, macropain) 26S subunit, non-ATPase, 12	399	2	0	1	1	1	-0.06	-0.12	N/A
hsa-miR-105	TNFSF18	ENST00000404377.3	tumor necrosis factor (ligand) superfamily, member 18	5	1	0	1	0	0	-0.06	-0.06	N/A
hsa-miR-105	PER3	ENST00000377532.3	period circadian clock 3	16	1	0	1	0	0	-0.06	-0.06	N/A
hsa-miR-105	THAP10	ENST00000249861.4	THAP domain containing 10	22	1	0	0	1	2	-0.06	-0.06	N/A
hsa-miR-105	CLCN6	ENST00000312413.6	chloride channel, voltage-sensitive 6	227	1	0	1	0	0	-0.06	-0.06	N/A
hsa-miR-105	MUC7	ENST00000304887.5	mucin 7, secreted	5	1	0	0	1	0	-0.06	-0.06	N/A
hsa-miR-105	HIST1H3G	ENST00000305910.3	histone cluster 1, H3g	32	1	0	0	1	0	-0.06	-0.1	N/A
hsa-miR-105	RGS17	ENST00000367225.2	regulator of G-protein signaling 17	11	3	0	1	2	1	-0.06	-0.11	N/A
hsa-miR-105	CCDC113	ENST00000443128.2	coiled-coil domain containing 113	29	1	0	1	0	1	-0.06	-0.09	N/A
hsa-miR-105	ZYG11A	ENST00000371532.1	zyg-11 family member A, cell cycle regulator	331	1	0	1	0	0	-0.06	-0.07	N/A
hsa-miR-105	UBN2	ENST00000473989.3	ubinuclein 2	238	4	1	1	2	5	-0.06	-0.07	N/A
hsa-miR-105	MED13	ENST00000397786.2	mediator complex subunit 13	561	1	0	1	0	2	-0.06	-0.1	N/A
hsa-miR-105	TPT1	ENST00000379056.1	tumor protein, translationally-controlled 1	2856	2	0	0	2	2	-0.06	-0.08	N/A
hsa-miR-105	BEND4	ENST00000504360.1	BEN domain containing 4	187	3	0	1	2	3	-0.06	-0.06	N/A
hsa-miR-105	ZBTB11	ENST00000312938.4	zinc finger and BTB domain containing 11	179	1	0	1	0	2	-0.06	-0.06	N/A
hsa-miR-105	LRRC17	ENST00000249377.4	leucine rich repeat containing 17	144	2	0	0	2	1	-0.06	-0.06	N/A
hsa-miR-105	LAS1L	ENST00000312391.8	LAS1-like (S. cerevisiae)	26	1	0	0	1	0	-0.06	-0.06	N/A
hsa-miR-105	PMP2	ENST00000256103.2	peripheral myelin protein 2	5	1	0	1	0	0	-0.06	-0.06	N/A
hsa-miR-105	SOX1	ENST00000330949.1	SRY (sex determining region Y)-box 1	5	1	0	1	0	0	-0.06	-0.06	N/A
hsa-miR-105	SLCO6A1	ENST00000506729.1	solute carrier organic anion transporter family, member 6A1	12	1	0	0	1	0	-0.06	-0.06	N/A
hsa-miR-105	PGM3	ENST00000513973.1	phosphoglucomutase 3	707	3	2	1	0	1	-0.06	-0.08	N/A
hsa-miR-105	FAM126A	ENST00000409923.1	family with sequence similarity 126, member A	241	2	0	1	1	3	-0.06	-0.27	N/A
hsa-miR-105	TTL	ENST00000233336.6	tubulin tyrosine ligase	442	5	0	3	2	2	-0.06	-0.12	N/A
hsa-miR-105	CNNM3	ENST00000377060.3	cyclin M3	934	1	0	1	0	2	-0.06	-0.06	N/A
hsa-miR-105	ZNF562	ENST00000293648.4	zinc finger protein 562	130	3	0	1	2	2	-0.06	-0.07	N/A
hsa-miR-105	RUNX1	ENST00000344691.4	runt-related transcription factor 1	182	1	0	1	0	2	-0.06	-0.1	N/A
hsa-miR-105	RHBDD1	ENST00000341329.3	rhomboid domain containing 1	667	2	0	2	0	1	-0.06	-0.1	N/A
hsa-miR-105	PGAP1	ENST00000354764.4	post-GPI attachment to proteins 1	106	4	1	1	2	8	-0.06	-0.07	N/A
hsa-miR-105	VPS45	ENST00000369130.3	vacuolar protein sorting 45 homolog (S. cerevisiae)	153	1	0	0	1	0	-0.06	-0.06	N/A
hsa-miR-105	TIGIT	ENST00000486257.1	T cell immunoreceptor with Ig and ITIM domains	5	1	0	1	0	0	-0.06	-0.06	N/A
hsa-miR-105	SENP7	ENST00000394095.2	SUMO1/sentrin specific peptidase 7	342	1	0	1	0	1	-0.06	-0.06	N/A
hsa-miR-105	TMEM139	ENST00000359333.3	transmembrane protein 139	17	1	0	0	1	1	-0.06	-0.06	N/A
hsa-miR-105	DAZ3	ENST00000382365.2	deleted in azoospermia 3	5	1	0	0	1	1	-0.06	-0.06	N/A
hsa-miR-105	TRAM2	ENST00000182527.3	translocation associated membrane protein 2	2774	1	0	1	0	4	-0.06	-0.06	N/A
hsa-miR-105	HEY2	ENST00000368365.1	hairy/enhancer-of-split related with YRPW motif 2	70	2	1	0	1	1	-0.06	-0.25	N/A
hsa-miR-105	SLITRK4	ENST00000381779.4	SLIT and NTRK-like family, member 4	86	3	1	1	1	0	-0.06	-0.18	N/A
hsa-miR-105	NFYA	ENST00000341376.6	nuclear transcription factor Y, alpha	177	2	0	1	1	2	-0.06	-0.11	N/A
hsa-miR-105	ACSM2A	ENST00000573854.1	acyl-CoA synthetase medium-chain family member 2A	34	1	0	1	0	1	-0.06	-0.18	N/A
hsa-miR-105	GPR107	ENST00000372410.3	G protein-coupled receptor 107	1429	2	0	2	0	1	-0.06	-0.07	N/A
hsa-miR-105	PTCHD4	ENST00000339488.4	patched domain containing 4	19	2	1	0	1	2	-0.06	-0.08	N/A
hsa-miR-105	ERI2	ENST00000569729.1	ERI1 exoribonuclease family member 2	96	2	0	2	0	2	-0.06	-0.38	N/A
hsa-miR-105	CELF1	ENST00000395290.2	CUGBP, Elav-like family member 1	153	1	1	0	0	2	-0.06	-0.07	N/A
hsa-miR-105	TSNARE1	ENST00000519651.1	t-SNARE domain containing 1	11	1	1	0	0	0	-0.06	-0.06	N/A
hsa-miR-105	LDOC1L	ENST00000341255.3	leucine zipper, down-regulated in cancer 1-like	348	1	0	1	0	0	-0.06	-0.06	N/A
hsa-miR-105	DUSP12	ENST00000367943.4	dual specificity phosphatase 12	278	1	0	0	1	0	-0.06	-0.06	N/A
hsa-miR-105	KLHL3	ENST00000541417.1	kelch-like family member 3	40	3	1	2	0	2	-0.06	-0.07	N/A
hsa-miR-105	MPP2	ENST00000377184.3	membrane protein, palmitoylated 2 (MAGUK p55 subfamily member 2)	78	1	0	1	0	1	-0.06	-0.09	N/A
hsa-miR-105	EP400	ENST00000333577.4	E1A binding protein p400	1798	1	0	1	0	1	-0.06	-0.06	N/A
hsa-miR-105	ACOX1	ENST00000293217.5	acyl-CoA oxidase 1, palmitoyl	287	2	0	0	2	1	-0.06	-0.12	N/A
hsa-miR-105	GUCY1A2	ENST00000526355.2	guanylate cyclase 1, soluble, alpha 2	24	6	0	3	3	9	-0.06	-0.16	N/A
hsa-miR-105	KIAA1211	ENST00000504228.1	KIAA1211	631	2	0	2	0	0	-0.06	-0.13	N/A
hsa-miR-105	PTPRG	ENST00000474889.1	protein tyrosine phosphatase, receptor type, G	696	2	0	1	1	3	-0.06	-0.06	N/A
hsa-miR-105	ZRSR1	ENST00000391338.1	zinc finger (CCCH type), RNA-binding motif and serine/arginine rich 1	17	1	0	1	0	0	-0.06	-0.09	N/A
hsa-miR-105	AP4E1	ENST00000261842.5	adaptor-related protein complex 4, epsilon 1 subunit	57	1	0	0	1	1	-0.06	-0.06	N/A
hsa-miR-105	MTM1	ENST00000370396.2	myotubularin 1	68	1	0	1	0	1	-0.06	-0.06	N/A
hsa-miR-105	AJAP1	ENST00000378191.4	adherens junctions associated protein 1	5	3	0	3	0	3	-0.06	-0.06	N/A
hsa-miR-105	ZNF736	ENST00000423484.2	zinc finger protein 736	36	3	1	1	1	4	-0.06	-0.06	N/A
hsa-miR-105	SYT12	ENST00000393946.2	synaptotagmin XII	813	1	0	1	0	0	-0.06	-0.06	N/A
hsa-miR-105	OCIAD1	ENST00000396448.2	OCIA domain containing 1	3231	1	0	0	1	0	-0.06	-0.06	N/A
hsa-miR-105	SLC9A4	ENST00000295269.4	solute carrier family 9, subfamily A (NHE4, cation proton antiporter 4), member 4	5	1	0	1	0	1	-0.06	-0.06	N/A
hsa-miR-105	BTLA	ENST00000334529.5	B and T lymphocyte associated	5	1	0	1	0	4	-0.06	-0.06	N/A
hsa-miR-105	SASH1	ENST00000367467.3	SAM and SH3 domain containing 1	79	1	0	1	0	2	-0.06	-0.06	N/A
hsa-miR-105	DCX	ENST00000356915.2	doublecortin	5	5	0	1	4	3	-0.06	-0.06	N/A
hsa-miR-105	CBL	ENST00000264033.4	Cbl proto-oncogene, E3 ubiquitin protein ligase	309	4	1	0	3	3	-0.06	-0.06	N/A
hsa-miR-105	ALPK3	ENST00000258888.5	alpha-kinase 3	16	3	1	1	1	2	-0.06	-0.06	N/A
hsa-miR-105	PUS7L	ENST00000416848.2	pseudouridylate synthase 7 homolog (S. cerevisiae)-like	67	1	0	0	1	1	-0.06	-0.06	N/A
hsa-miR-105	SLC24A2	ENST00000341998.2	solute carrier family 24 (sodium/potassium/calcium exchanger), member 2	5	3	1	1	1	1	-0.06	-0.06	N/A
hsa-miR-105	NTN1	ENST00000173229.2	netrin 1	12	3	0	3	0	0	-0.06	-0.06	N/A
hsa-miR-105	CHRM2	ENST00000445907.2	cholinergic receptor, muscarinic 2	5	1	0	1	0	1	-0.06	-0.06	N/A
hsa-miR-105	TSC22D3	ENST00000372390.4	TSC22 domain family, member 3	154	1	0	0	1	0	-0.06	-0.06	N/A
hsa-miR-105	RBM41	ENST00000372487.1	RNA binding motif protein 41	41	1	0	1	0	0	-0.06	-0.12	N/A
hsa-miR-105	BRI3BP	ENST00000341446.8	BRI3 binding protein	820	4	0	1	3	1	-0.06	-0.07	N/A
hsa-miR-105	PFN2	ENST00000239940.7	profilin 2	2184	1	0	1	0	1	-0.06	-0.06	N/A
hsa-miR-105	ZNF23	ENST00000497160.1	zinc finger protein 23	5	1	0	0	1	0	-0.06	-0.06	N/A
hsa-miR-105	ZNF462	ENST00000277225.5	zinc finger protein 462	214	2	0	2	0	1	-0.06	-0.07	N/A
hsa-miR-105	ECM2	ENST00000375540.1	extracellular matrix protein 2, female organ and adipocyte specific	19	1	0	0	1	1	-0.06	-0.07	N/A
hsa-miR-105	SETD7	ENST00000274031.3	SET domain containing (lysine methyltransferase) 7	76	2	1	0	1	0	-0.06	-0.06	N/A
hsa-miR-105	C15orf48	ENST00000344300.3	chromosome 15 open reading frame 48	277	1	0	0	1	1	-0.06	-0.23	N/A
hsa-miR-105	C7orf73	ENST00000507606.1	chromosome 7 open reading frame 73	847	1	0	0	1	1	-0.06	-0.1	N/A
hsa-miR-105	RPL35A	ENST00000464167.1	ribosomal protein L35a	802	1	0	1	0	1	-0.06	-0.26	N/A
hsa-miR-105	TRIM44	ENST00000299413.5	tripartite motif containing 44	4203	5	0	3	2	6	-0.06	-0.14	N/A
hsa-miR-105	ANKRD46	ENST00000335659.3	ankyrin repeat domain 46	33	1	0	0	1	1	-0.06	-0.07	N/A
hsa-miR-105	STAG2	ENST00000371160.1	stromal antigen 2	216	1	0	1	0	0	-0.06	-0.06	N/A
hsa-miR-105	TP53	ENST00000420246.2	tumor protein p53	836	1	0	1	0	1	-0.06	-0.06	N/A
hsa-miR-105	RPRD1B	ENST00000373433.4	regulation of nuclear pre-mRNA domain containing 1B	1140	1	0	1	0	1	-0.06	-0.06	N/A
hsa-miR-105	ASAH2	ENST00000395526.4	N-acylsphingosine amidohydrolase (non-lysosomal ceramidase) 2	5	1	0	0	1	2	-0.06	-0.06	N/A
hsa-miR-105	CTXN3	ENST00000379445.3	cortexin 3	5	1	0	0	1	0	-0.06	-0.06	N/A
hsa-miR-105	ACER2	ENST00000340967.2	alkaline ceramidase 2	44	1	0	0	1	3	-0.06	-0.07	N/A
hsa-miR-105	SPRTN	ENST00000391858.4	SprT-like N-terminal domain	1128	2	0	1	1	2	-0.06	-0.16	N/A
hsa-miR-105	CAMKK2	ENST00000538733.1	calcium/calmodulin-dependent protein kinase kinase 2, beta	1157	2	2	0	0	0	-0.06	-0.06	N/A
hsa-miR-105	SLC25A21	ENST00000331299.5	solute carrier family 25 (mitochondrial oxoadipate carrier), member 21	110	3	1	1	1	1	-0.06	-0.52	N/A
hsa-miR-105	NBEAL1	ENST00000449802.1	neurobeachin-like 1	42	4	0	2	2	0	-0.06	-0.06	N/A
hsa-miR-105	RAB3GAP2	ENST00000358951.2	RAB3 GTPase activating protein subunit 2 (non-catalytic)	461	1	0	1	0	0	-0.06	-0.11	N/A
hsa-miR-105	LRRC3	ENST00000291592.4	leucine rich repeat containing 3	176	1	0	1	0	1	-0.06	-0.06	N/A
hsa-miR-105	MAOA	ENST00000338702.3	monoamine oxidase A	378	1	1	0	0	0	-0.06	-0.14	N/A
hsa-miR-105	SLC25A51	ENST00000380590.3	solute carrier family 25, member 51	170	2	0	0	2	1	-0.06	-0.06	N/A
hsa-miR-105	VCL	ENST00000372755.3	vinculin	189	1	0	1	0	0	-0.06	-0.17	N/A
hsa-miR-105	NUCKS1	ENST00000367142.4	nuclear casein kinase and cyclin-dependent kinase substrate 1	1692	1	1	0	0	2	-0.06	-0.14	N/A
hsa-miR-105	BYSL	ENST00000230340.4	bystin-like	1995	3	0	1	2	0	-0.06	-0.14	N/A
hsa-miR-105	ZNF286B	ENST00000285274.5	zinc finger protein 286B	5	3	0	0	3	1	-0.06	-0.06	N/A
hsa-miR-105	BAAT	ENST00000259407.2	bile acid CoA: amino acid N-acyltransferase (glycine N-choloyltransferase)	5	1	0	1	0	2	-0.06	-0.06	N/A
hsa-miR-105	ZNF846	ENST00000586293.1	zinc finger protein 846	10	1	0	1	0	0	-0.06	-0.12	N/A
hsa-miR-105	PLOD2	ENST00000461497.1	procollagen-lysine, 2-oxoglutarate 5-dioxygenase 2	141	1	0	0	1	0	-0.06	-0.06	N/A
hsa-miR-105	AL590822.2	ENST00000597060.1	Uncharacterized protein; cDNA FLJ36608 fis, clone TRACH2015824	10	1	1	0	0	0	-0.06	-0.12	N/A
hsa-miR-105	FAM102A	ENST00000373095.1	family with sequence similarity 102, member A	85	1	0	1	0	0	-0.06	-0.1	N/A
hsa-miR-105	CASK	ENST00000421587.2	calcium/calmodulin-dependent serine protein kinase (MAGUK family)	892	1	0	1	0	2	-0.06	-0.08	N/A
hsa-miR-105	EFCAB2	ENST00000366523.1	EF-hand calcium binding domain 2	204	1	0	1	0	2	-0.06	-0.18	N/A
hsa-miR-105	NUP107	ENST00000229179.4	nucleoporin 107kDa	630	1	0	0	1	0	-0.06	-0.07	N/A
hsa-miR-105	UBE2G2	ENST00000345496.2	ubiquitin-conjugating enzyme E2G 2	681	1	0	0	1	3	-0.06	-0.07	N/A
hsa-miR-105	ABCD3	ENST00000394233.2	ATP-binding cassette, sub-family D (ALD), member 3	53	2	1	0	1	1	-0.06	-0.06	N/A
hsa-miR-105	MGAT4B	ENST00000337755.5	mannosyl (alpha-1,3-)-glycoprotein beta-1,4-N-acetylglucosaminyltransferase, isozyme B	533	1	0	0	1	0	-0.06	-0.06	N/A
hsa-miR-105	EIF4E	ENST00000450253.2	eukaryotic translation initiation factor 4E	876	5	2	0	3	3	-0.06	-0.48	N/A
hsa-miR-105	G2E3	ENST00000206595.6	G2/M-phase specific E3 ubiquitin protein ligase	286	4	0	1	3	0	-0.06	-0.15	N/A
hsa-miR-105	ZNF148	ENST00000360647.4	zinc finger protein 148	230	1	0	0	1	3	-0.06	-0.11	N/A
hsa-miR-105	RAB14	ENST00000373840.4	RAB14, member RAS oncogene family	586	2	0	0	2	1	-0.06	-0.09	N/A
hsa-miR-105	SCYL2	ENST00000360820.2	SCY1-like 2 (S. cerevisiae)	425	2	1	0	1	1	-0.06	-0.19	N/A
hsa-miR-105	RAD54B	ENST00000297592.5	RAD54 homolog B (S. cerevisiae)	36	1	0	0	1	0	-0.06	-0.07	N/A
hsa-miR-105	GRPEL2	ENST00000329271.3	GrpE-like 2, mitochondrial (E. coli)	79	1	1	0	0	3	-0.06	-0.06	N/A
hsa-miR-105	MRGBP	ENST00000370487.3	MRG/MORF4L binding protein	886	1	0	1	0	0	-0.06	-0.06	N/A
hsa-miR-105	PRNT	ENST00000418528.1	prion protein (testis specific)	5	1	0	0	1	0	-0.06	-0.06	N/A
hsa-miR-105	AL583828.1	ENST00000558378.1		39	1	0	0	1	0	-0.06	-0.06	N/A
hsa-miR-105	CD84	ENST00000534968.1	CD84 molecule	5	3	0	2	1	1	-0.06	-0.06	N/A
hsa-miR-105	CACUL1	ENST00000369151.3	CDK2-associated, cullin domain 1	213	2	0	0	2	1	-0.06	-0.07	N/A
hsa-miR-105	DAB1	ENST00000371236.2	Dab, reelin signal transducer, homolog 1 (Drosophila)	490	2	1	0	1	1	-0.06	-0.09	N/A
hsa-miR-105	SAR1B	ENST00000402673.2	SAR1 homolog B (S. cerevisiae)	1404	1	0	0	1	2	-0.06	-0.06	N/A
hsa-miR-105	SKAP2	ENST00000345317.2	src kinase associated phosphoprotein 2	1085	3	0	0	3	2	-0.06	-0.06	N/A
hsa-miR-105	CALM1	ENST00000356978.4	calmodulin 1 (phosphorylase kinase, delta)	4046	1	1	0	0	1	-0.06	-0.4	N/A
hsa-miR-105	OTUD6B	ENST00000285420.4	OTU domain containing 6B	18	2	0	1	1	0	-0.06	-0.21	N/A
hsa-miR-105	LONRF2	ENST00000393437.3	LON peptidase N-terminal domain and ring finger 2	394	4	0	2	2	2	-0.06	-0.06	N/A
hsa-miR-105	SGCD	ENST00000435422.3	sarcoglycan, delta (35kDa dystrophin-associated glycoprotein)	39	2	1	1	0	6	-0.06	-0.07	N/A
hsa-miR-105	LRTOMT	ENST00000324866.7	leucine rich transmembrane and O-methyltransferase domain containing	313	1	0	0	1	0	-0.06	-0.08	N/A
hsa-miR-105	SLC51A	ENST00000296327.5	solute carrier family 51, alpha subunit	310	1	0	0	1	0	-0.06	-0.06	N/A
hsa-miR-105	CLNK	ENST00000226951.6	cytokine-dependent hematopoietic cell linker	5	1	1	0	0	0	-0.06	-0.06	N/A
hsa-miR-105	COL4A3	ENST00000396578.3	collagen, type IV, alpha 3 (Goodpasture antigen)	286	2	0	1	1	2	-0.06	-0.06	N/A
hsa-miR-105	BACH1	ENST00000286800.3	BTB and CNC homology 1, basic leucine zipper transcription factor 1	273	1	1	0	0	0	-0.06	-0.06	N/A
hsa-miR-105	FAM161A	ENST00000404929.1	family with sequence similarity 161, member A	275	2	0	1	1	0	-0.06	-0.06	N/A
hsa-miR-105	DCUN1D3	ENST00000324344.4	DCN1, defective in cullin neddylation 1, domain containing 3	53	1	0	1	0	5	-0.06	-0.09	N/A
hsa-miR-105	USP37	ENST00000258399.3	ubiquitin specific peptidase 37	14	4	2	0	2	1	-0.06	-0.14	N/A
hsa-miR-105	AGPAT4	ENST00000366911.5	1-acylglycerol-3-phosphate O-acyltransferase 4	142	2	0	1	1	2	-0.06	-0.1	N/A
hsa-miR-105	HSPA8	ENST00000532636.1	heat shock 70kDa protein 8	9	1	0	0	1	0	-0.06	-0.1	N/A
hsa-miR-105	EBF1	ENST00000313708.6	early B-cell factor 1	42	1	0	1	0	3	-0.06	-0.06	N/A
hsa-miR-105	PRDM5	ENST00000515109.1	PR domain containing 5	22	3	0	1	2	3	-0.06	-0.13	N/A
hsa-miR-105	FAM227A	ENST00000535113.1	family with sequence similarity 227, member A	16	3	0	1	2	3	-0.06	-0.07	N/A
hsa-miR-105	PTEN	ENST00000371953.3	phosphatase and tensin homolog	118	3	0	1	2	4	-0.06	-0.09	N/A
hsa-miR-105	COMMD2	ENST00000473414.1	COMM domain containing 2	833	2	0	0	2	0	-0.06	-0.06	N/A
hsa-miR-105	CCDC171	ENST00000380701.3	coiled-coil domain containing 171	25	3	1	0	2	1	-0.06	-0.1	N/A
hsa-miR-105	SYT4	ENST00000255224.3	synaptotagmin IV	11	1	0	1	0	0	-0.06	-0.06	N/A
hsa-miR-105	LILRA1	ENST00000453777.1	leukocyte immunoglobulin-like receptor, subfamily A (with TM domain), member 1	5	2	0	1	1	1	-0.06	-0.07	N/A
hsa-miR-105	RPL12	ENST00000361436.5	ribosomal protein L12	30	1	0	0	1	0	-0.06	-0.06	N/A
hsa-miR-105	ZNF286A	ENST00000395894.2	Zinc finger protein 286A	19	3	0	0	3	1	-0.06	-0.06	N/A
hsa-miR-105	RNF44	ENST00000274811.4	ring finger protein 44	1623	1	0	1	0	1	-0.06	-0.06	N/A
hsa-miR-105	HTRA3	ENST00000307358.2	HtrA serine peptidase 3	5161	1	0	1	0	0	-0.06	-0.06	N/A
hsa-miR-105	AWAT1	ENST00000374521.3	acyl-CoA wax alcohol acyltransferase 1	5	1	0	0	1	0	-0.06	-0.06	N/A
hsa-miR-105	SEMA5A	ENST00000382496.5	sema domain, seven thrombospondin repeats (type 1 and type 1-like), transmembrane domain (TM) and short cytoplasmic domain, (semaphorin) 5A	98	4	1	0	3	3	-0.06	-0.06	N/A
hsa-miR-105	ATOH8	ENST00000306279.3	atonal homolog 8 (Drosophila)	21	1	1	0	0	0	-0.06	-0.06	N/A
hsa-miR-105	MMS22L	ENST00000275053.4	MMS22-like, DNA repair protein	102	2	0	2	0	2	-0.05	-0.1	N/A
hsa-miR-105	GYPE	ENST00000358615.4	glycophorin E (MNS blood group)	5	1	0	0	1	0	-0.05	-0.06	N/A
hsa-miR-105	TMEM170B	ENST00000379426.1	transmembrane protein 170B	489	1	0	1	0	1	-0.05	-0.1	N/A
hsa-miR-105	RBL1	ENST00000373664.3	retinoblastoma-like 1 (p107)	88	1	0	1	0	0	-0.05	-0.08	N/A
hsa-miR-105	GPCPD1	ENST00000379019.4	glycerophosphocholine phosphodiesterase GDE1 homolog (S. cerevisiae)	155	3	0	2	1	0	-0.05	-0.09	N/A
hsa-miR-105	PRPF18	ENST00000378572.3	pre-mRNA processing factor 18	551	1	0	0	1	0	-0.05	-0.06	N/A
hsa-miR-105	APPL1	ENST00000288266.3	adaptor protein, phosphotyrosine interaction, PH domain and leucine zipper containing 1	908	1	1	0	0	1	-0.05	-0.06	N/A
hsa-miR-105	UBE2V2	ENST00000523111.2	ubiquitin-conjugating enzyme E2 variant 2	1770	1	0	1	0	2	-0.05	-0.19	N/A
hsa-miR-105	FAM84A	ENST00000295092.2	family with sequence similarity 84, member A	69	2	0	1	1	0	-0.05	-0.18	N/A
hsa-miR-105	RAD51L3-RFFL	ENST00000593039.1	Uncharacterized protein	670	1	0	0	1	1	-0.05	-0.07	N/A
hsa-miR-105	ZDHHC3	ENST00000296127.3	zinc finger, DHHC-type containing 3	426	4	0	2	2	5	-0.05	-0.14	N/A
hsa-miR-105	TFRC	ENST00000540528.1	transferrin receptor	296	1	0	0	1	1	-0.05	-0.06	N/A
hsa-miR-105	ZSCAN22	ENST00000329665.4	zinc finger and SCAN domain containing 22	45	2	1	0	1	1	-0.05	-0.06	N/A
hsa-miR-105	COG2	ENST00000366669.4	component of oligomeric golgi complex 2	276	1	0	0	1	0	-0.05	-0.05	N/A
hsa-miR-105	DDX53	ENST00000327968.5	DEAD (Asp-Glu-Ala-Asp) box polypeptide 53	5	1	0	0	1	1	-0.05	-0.05	N/A
hsa-miR-105	LMBR1	ENST00000353442.5	limb development membrane protein 1	1435	1	0	0	1	7	-0.05	-0.07	N/A
hsa-miR-105	ANKRD62	ENST00000314074.8	ankyrin repeat domain 62	5	1	0	1	0	0	-0.05	-0.05	N/A
hsa-miR-105	ZCCHC5	ENST00000321110.1	zinc finger, CCHC domain containing 5	5	1	0	1	0	0	-0.05	-0.05	N/A
hsa-miR-105	DAZ2	ENST00000382449.1	deleted in azoospermia 2	5	1	0	0	1	1	-0.05	-0.05	N/A
hsa-miR-105	XKR9	ENST00000408926.3	XK, Kell blood group complex subunit-related family, member 9	5	1	0	1	0	2	-0.05	-0.05	N/A
hsa-miR-105	MAN1A1	ENST00000368468.3	mannosidase, alpha, class 1A, member 1	248	1	0	1	0	0	-0.05	-0.08	N/A
hsa-miR-105	FAM101B	ENST00000329099.4	family with sequence similarity 101, member B	126	1	0	0	1	1	-0.05	-0.07	N/A
hsa-miR-105	RNF115	ENST00000369291.5	ring finger protein 115	757	1	0	1	0	5	-0.05	-0.08	N/A
hsa-miR-105	SLC10A7	ENST00000264986.3	solute carrier family 10, member 7	77	1	0	1	0	0	-0.05	-0.27	N/A
hsa-miR-105	PPP6C	ENST00000373547.4	protein phosphatase 6, catalytic subunit	346	4	1	1	2	3	-0.05	-0.21	N/A
hsa-miR-105	RYBP	ENST00000477973.2	RING1 and YY1 binding protein	342	1	0	1	0	5	-0.05	-0.06	N/A
hsa-miR-105	LEPROTL1	ENST00000321250.8	leptin receptor overlapping transcript-like 1	1242	2	0	1	1	2	-0.05	-0.13	N/A
hsa-miR-105	PBX1	ENST00000420696.2	pre-B-cell leukemia homeobox 1	18	3	0	1	2	3	-0.05	-0.17	N/A
hsa-miR-105	ACVRL1	ENST00000550683.1	activin A receptor type II-like 1	68	1	0	1	0	0	-0.05	-0.09	N/A
hsa-miR-105	SASS6	ENST00000287482.5	spindle assembly 6 homolog (C. elegans)	796	1	0	0	1	0	-0.05	-0.05	N/A
hsa-miR-105	ARHGEF9	ENST00000253401.6	Cdc42 guanine nucleotide exchange factor (GEF) 9	13	1	0	1	0	1	-0.05	-0.05	N/A
hsa-miR-105	DRAM2	ENST00000286692.4	DNA-damage regulated autophagy modulator 2	184	1	0	0	1	0	-0.05	-0.05	N/A
hsa-miR-105	RP11-766F14.2	ENST00000511828.1	Protein LOC285556	5	1	0	1	0	3	-0.05	-0.05	N/A
hsa-miR-105	SPATA13	ENST00000382108.3	spermatogenesis associated 13	900	1	1	0	0	3	-0.05	-0.05	N/A
hsa-miR-105	HS2ST1	ENST00000370550.5	heparan sulfate 2-O-sulfotransferase 1	787	1	0	1	0	1	-0.05	-0.1	N/A
hsa-miR-105	ZNRF2	ENST00000323037.4	zinc and ring finger 2	403	2	1	1	0	3	-0.05	-0.34	N/A
hsa-miR-105	BNIP3	ENST00000368636.4	BCL2/adenovirus E1B 19kDa interacting protein 3	203	1	0	0	1	4	-0.05	-0.06	N/A
hsa-miR-105	UBA3	ENST00000415609.2	ubiquitin-like modifier activating enzyme 3	96	1	0	0	1	0	-0.05	-0.07	N/A
hsa-miR-105	RNF150	ENST00000515673.2	ring finger protein 150	518	3	1	1	1	4	-0.05	-0.06	N/A
hsa-miR-105	KMT2A	ENST00000534358.1	lysine (K)-specific methyltransferase 2A	1092	1	0	1	0	0	-0.05	-0.05	N/A
hsa-miR-105	RP11-169F17.1	ENST00000581862.1	Protein LOC400655	5	1	0	0	1	4	-0.05	-0.05	N/A
hsa-miR-105	TRPV3	ENST00000301365.4	transient receptor potential cation channel, subfamily V, member 3	13	1	0	1	0	1	-0.05	-0.08	N/A
hsa-miR-105	IL6R	ENST00000344086.4	interleukin 6 receptor	13	1	0	1	0	0	-0.05	-0.05	N/A
hsa-miR-105	RAB1B	ENST00000311481.6	RAB1B, member RAS oncogene family	5	1	1	0	0	0	-0.05	-0.05	N/A
hsa-miR-105	ZNF705G	ENST00000400156.4	zinc finger protein 705G	5	1	0	1	0	0	-0.05	-0.05	N/A
hsa-miR-105	KIAA1024L	ENST00000564719.1	KIAA1024-like	5	1	0	0	1	0	-0.05	-0.05	N/A
hsa-miR-105	MAX	ENST00000284165.6	MYC associated factor X	51	1	0	1	0	1	-0.05	-0.1	N/A
hsa-miR-105	ZIC1	ENST00000282928.4	Zic family member 1	26	3	1	1	1	1	-0.05	-0.29	N/A
hsa-miR-105	HUS1	ENST00000258774.5	HUS1 checkpoint homolog (S. pombe)	442	1	0	1	0	1	-0.05	-0.06	N/A
hsa-miR-105	NCOR1	ENST00000268712.3	nuclear receptor corepressor 1	268	1	1	0	0	2	-0.05	-0.12	N/A
hsa-miR-105	IFIT5	ENST00000371795.4	interferon-induced protein with tetratricopeptide repeats 5	160	1	0	1	0	1	-0.05	-0.12	N/A
hsa-miR-105	UGGT1	ENST00000259253.6	UDP-glucose glycoprotein glucosyltransferase 1	1377	4	2	0	2	1	-0.05	-0.11	N/A
hsa-miR-105	ASUN	ENST00000261191.7	asunder spermatogenesis regulator	227	1	0	0	1	0	-0.05	-0.05	N/A
hsa-miR-105	ZNF263	ENST00000219069.5	zinc finger protein 263	593	1	0	1	0	1	-0.05	-0.05	N/A
hsa-miR-105	F3	ENST00000334047.7	coagulation factor III (thromboplastin, tissue factor)	13568	1	0	0	1	1	-0.05	-0.05	N/A
hsa-miR-105	OPHN1	ENST00000355520.5	oligophrenin 1	54	2	0	1	1	4	-0.05	-0.05	N/A
hsa-miR-105	PPP1R14C	ENST00000361131.4	protein phosphatase 1, regulatory (inhibitor) subunit 14C	173	1	0	0	1	0	-0.05	-0.05	N/A
hsa-miR-105	CPXM2	ENST00000241305.3	carboxypeptidase X (M14 family), member 2	5	2	0	1	1	0	-0.05	-0.05	N/A
hsa-miR-105	RTKN2	ENST00000373789.3	rhotekin 2	192	3	0	1	2	0	-0.05	-0.05	N/A
hsa-miR-105	FGF2	ENST00000264498.3	fibroblast growth factor 2 (basic)	123	2	0	2	0	2	-0.05	-0.07	N/A
hsa-miR-105	DIEXF	ENST00000491415.2	digestive organ expansion factor homolog (zebrafish)	493	1	0	0	1	3	-0.05	-0.06	N/A
hsa-miR-105	SPTBN1	ENST00000356805.4	spectrin, beta, non-erythrocytic 1	959	1	1	0	0	1	-0.05	-0.1	N/A
hsa-miR-105	PSIP1	ENST00000380738.4	PC4 and SFRS1 interacting protein 1	377	1	0	0	1	1	-0.05	-0.05	N/A
hsa-miR-105	GDE1	ENST00000353258.3	glycerophosphodiester phosphodiesterase 1	2741	1	0	1	0	1	-0.05	-0.18	N/A
hsa-miR-105	NOP10	ENST00000328848.4	NOP10 ribonucleoprotein	14	1	0	0	1	0	-0.05	-0.13	N/A
hsa-miR-105	NOL10	ENST00000345985.3	nucleolar protein 10	106	3	0	2	1	1	-0.05	-0.15	N/A
hsa-miR-105	AQR	ENST00000156471.5	aquarius intron-binding spliceosomal factor	314	1	0	1	0	5	-0.05	-0.16	N/A
hsa-miR-105	ZSCAN25	ENST00000394152.2	zinc finger and SCAN domain containing 25	230	2	0	1	1	0	-0.05	-0.1	N/A
hsa-miR-105	NEDD4L	ENST00000256832.7	neural precursor cell expressed, developmentally down-regulated 4-like, E3 ubiquitin protein ligase	617	3	0	1	2	2	-0.05	-0.06	N/A
hsa-miR-105	ZBTB21	ENST00000398505.3	zinc finger and BTB domain containing 21	802	2	1	1	0	2	-0.05	-0.06	N/A
hsa-miR-105	EIF3A	ENST00000369144.3	eukaryotic translation initiation factor 3, subunit A	638	1	0	1	0	1	-0.05	-0.05	N/A
hsa-miR-105	BNC2	ENST00000380672.4	basonuclin 2	770	3	0	2	1	2	-0.05	-0.14	N/A
hsa-miR-105	NT5C1A	ENST00000235628.1	5'-nucleotidase, cytosolic IA	4	3	0	2	1	3	-0.05	-0.05	N/A
hsa-miR-105	KLRD1	ENST00000381908.3	killer cell lectin-like receptor subfamily D, member 1	5	2	0	1	1	1	-0.05	-0.05	N/A
hsa-miR-105	PLXNA2	ENST00000367033.3	plexin A2	8	3	1	0	2	0	-0.05	-0.05	N/A
hsa-miR-105	SDK2	ENST00000392650.3	sidekick cell adhesion molecule 2	8	2	1	1	0	0	-0.05	-0.05	N/A
hsa-miR-105	MEPE	ENST00000424957.3	matrix extracellular phosphoglycoprotein	5	1	0	0	1	0	-0.05	-0.05	N/A
hsa-miR-105	TNFSF15	ENST00000374045.4	tumor necrosis factor (ligand) superfamily, member 15	29	3	1	0	2	2	-0.05	-0.05	N/A
hsa-miR-105	ATP2B3	ENST00000370186.1	ATPase, Ca++ transporting, plasma membrane 3	5	3	0	2	1	3	-0.05	-0.05	N/A
hsa-miR-105	MAB21L3	ENST00000369500.3	mab-21-like 3 (C. elegans)	5	1	0	0	1	3	-0.05	-0.05	N/A
hsa-miR-105	FAM135B	ENST00000395297.1	family with sequence similarity 135, member B	5	3	1	0	2	1	-0.05	-0.05	N/A
hsa-miR-105	SORCS3	ENST00000369701.3	sortilin-related VPS10 domain containing receptor 3	5	1	0	1	0	0	-0.05	-0.05	N/A
hsa-miR-105	PITPNM3	ENST00000421306.3	PITPNM family member 3	5	2	1	1	0	1	-0.05	-0.05	N/A
hsa-miR-105	DCPS	ENST00000263579.4	decapping enzyme, scavenger	320	1	1	0	0	1	-0.05	-0.18	N/A
hsa-miR-105	KCNQ3	ENST00000388996.4	potassium voltage-gated channel, KQT-like subfamily, member 3	5	3	1	0	2	2	-0.05	-0.05	N/A
hsa-miR-105	PKHD1	ENST00000371117.3	polycystic kidney and hepatic disease 1 (autosomal recessive)	5	3	1	2	0	4	-0.05	-0.07	N/A
hsa-miR-105	TREML1	ENST00000373127.4	triggering receptor expressed on myeloid cells-like 1	5	1	0	0	1	0	-0.05	-0.05	N/A
hsa-miR-105	GPN1	ENST00000264718.3	GPN-loop GTPase 1	648	1	0	0	1	3	-0.05	-0.05	N/A
hsa-miR-105	MYT1L	ENST00000399161.2	myelin transcription factor 1-like	5	3	0	2	1	2	-0.05	-0.05	N/A
hsa-miR-105	CACNA1E	ENST00000526775.1	calcium channel, voltage-dependent, R type, alpha 1E subunit	5	3	1	0	2	1	-0.05	-0.05	N/A
hsa-miR-105	NHS	ENST00000380060.3	Nance-Horan syndrome (congenital cataracts and dental anomalies)	72	2	1	1	0	0	-0.05	-0.05	N/A
hsa-miR-105	SULF1	ENST00000458141.2	sulfatase 1	11	3	1	0	2	0	-0.05	-0.05	N/A
hsa-miR-105	KBTBD6	ENST00000379485.1	kelch repeat and BTB (POZ) domain containing 6	51	3	1	0	2	0	-0.05	-0.05	N/A
hsa-miR-105	HEPACAM	ENST00000298251.4	hepatic and glial cell adhesion molecule	5	3	0	2	1	0	-0.05	-0.05	N/A
hsa-miR-105	TOB2	ENST00000327492.3	transducer of ERBB2, 2	71	1	0	1	0	1	-0.05	-0.07	N/A
hsa-miR-105	EIF5A2	ENST00000474096.1	eukaryotic translation initiation factor 5A2	443	1	0	1	0	1	-0.05	-0.13	N/A
hsa-miR-105	LAMC1	ENST00000258341.4	laminin, gamma 1 (formerly LAMB2)	1082	2	0	1	1	1	-0.05	-0.09	N/A
hsa-miR-105	ZNF714	ENST00000596053.1	zinc finger protein 714	61	1	0	0	1	0	-0.05	-0.06	N/A
hsa-miR-105	SGMS2	ENST00000394684.4	sphingomyelin synthase 2	111	2	0	1	1	0	-0.05	-0.07	N/A
hsa-miR-105	MAP1B	ENST00000296755.7	microtubule-associated protein 1B	259	3	0	2	1	2	-0.05	-0.05	N/A
hsa-miR-105	RPP40	ENST00000380051.2	ribonuclease P/MRP 40kDa subunit	20	1	0	1	0	0	-0.05	-0.11	N/A
hsa-miR-105	MARCH6	ENST00000274140.5	membrane-associated ring finger (C3HC4) 6, E3 ubiquitin protein ligase	14086	2	0	1	1	3	-0.05	-0.06	N/A
hsa-miR-105	UBIAD1	ENST00000376810.5	UbiA prenyltransferase domain containing 1	303	1	1	0	0	1	-0.05	-0.11	N/A
hsa-miR-105	CCDC88A	ENST00000336838.6	coiled-coil domain containing 88A	141	1	0	1	0	2	-0.05	-0.1	N/A
hsa-miR-105	FAM204A	ENST00000369183.4	family with sequence similarity 204, member A	296	2	1	0	1	4	-0.05	-0.34	N/A
hsa-miR-105	OCRL	ENST00000371113.4	oculocerebrorenal syndrome of Lowe	818	1	0	1	0	0	-0.05	-0.05	N/A
hsa-miR-105	ATAD2B	ENST00000238789.5	ATPase family, AAA domain containing 2B	11	3	1	0	2	0	-0.05	-0.08	N/A
hsa-miR-105	FEZ2	ENST00000379245.4	fasciculation and elongation protein zeta 2 (zygin II)	323	1	0	0	1	1	-0.05	-0.05	N/A
hsa-miR-105	FLRT3	ENST00000378053.3	fibronectin leucine rich transmembrane protein 3	11	1	0	1	0	1	-0.05	-0.11	N/A
hsa-miR-105	GOLGA1	ENST00000373555.4	golgin A1	334	1	0	1	0	0	-0.05	-0.05	N/A
hsa-miR-105	GSTCD	ENST00000515279.1	glutathione S-transferase, C-terminal domain containing	411	3	0	0	3	1	-0.05	-0.05	N/A
hsa-miR-105	OLFM3	ENST00000370103.4	olfactomedin 3	8	1	0	0	1	0	-0.05	-0.05	N/A
hsa-miR-105	PATZ1	ENST00000215919.3	POZ (BTB) and AT hook containing zinc finger 1	210	1	0	1	0	0	-0.05	-0.05	N/A
hsa-miR-105	SMYD1	ENST00000419482.2	SET and MYND domain containing 1	5	2	1	0	1	1	-0.05	-0.05	N/A
hsa-miR-105	FAM129A	ENST00000367511.3	family with sequence similarity 129, member A	213	4	0	2	2	3	-0.05	-0.06	N/A
hsa-miR-105	HSPA12A	ENST00000369209.3	heat shock 70kDa protein 12A	37	2	0	1	1	0	-0.05	-0.08	N/A
hsa-miR-105	BACH2	ENST00000257749.4	BTB and CNC homology 1, basic leucine zipper transcription factor 2	74	3	0	2	1	2	-0.05	-0.06	N/A
hsa-miR-105	C11orf54	ENST00000528288.1	chromosome 11 open reading frame 54	47	1	0	0	1	0	-0.05	-0.07	N/A
hsa-miR-105	SIM1	ENST00000369208.3	single-minded homolog 1 (Drosophila)	104	3	1	0	2	5	-0.05	-0.05	N/A
hsa-miR-105	NUAK1	ENST00000261402.2	NUAK family, SNF1-like kinase, 1	489	3	0	2	1	0	-0.05	-0.05	N/A
hsa-miR-105	SNRNP48	ENST00000342415.5	small nuclear ribonucleoprotein 48kDa (U11/U12)	423	1	0	1	0	1	-0.05	-0.13	N/A
hsa-miR-105	ZMYM4	ENST00000314607.6	zinc finger, MYM-type 4	280	1	0	1	0	1	-0.05	-0.05	N/A
hsa-miR-105	ZNF264	ENST00000263095.6	zinc finger protein 264	412	3	0	1	2	1	-0.05	-0.07	N/A
hsa-miR-105	WDR82	ENST00000296490.3	WD repeat domain 82	319	3	0	2	1	0	-0.05	-0.05	N/A
hsa-miR-105	RCN1	ENST00000054950.3	reticulocalbin 1, EF-hand calcium binding domain	213	1	0	0	1	0	-0.05	-0.05	N/A
hsa-miR-105	SCLY	ENST00000254663.6	selenocysteine lyase	232	1	0	1	0	0	-0.05	-0.05	N/A
hsa-miR-105	FAP	ENST00000188790.4	fibroblast activation protein, alpha	618	1	0	0	1	0	-0.05	-0.05	N/A
hsa-miR-105	SOX3	ENST00000370536.2	SRY (sex determining region Y)-box 3	5	1	0	0	1	0	-0.05	-0.05	N/A
hsa-miR-105	DEFB132	ENST00000382376.3	defensin, beta 132	5	1	0	0	1	2	-0.05	-0.05	N/A
hsa-miR-105	SAMD5	ENST00000367474.1	sterile alpha motif domain containing 5	28	2	1	0	1	2	-0.05	-0.05	N/A
hsa-miR-105	PIP4K2B	ENST00000269554.3	phosphatidylinositol-5-phosphate 4-kinase, type II, beta	148	3	0	2	1	0	-0.05	-0.06	N/A
hsa-miR-105	RALGAPB	ENST00000397038.1	Ral GTPase activating protein, beta subunit (non-catalytic)	1120	3	0	2	1	0	-0.05	-0.06	N/A
hsa-miR-105	MRFAP1	ENST00000382581.4	Morf4 family associated protein 1	264	1	0	0	1	2	-0.05	-0.1	N/A
[truncated: 7,481 more rows]
